# Supplementary material for: Identification of ZIC2 as a Potential Biomarker Linked with the Clinical Progression and Immune Infiltration of Oral Cancer: A Multicenter Study
Source: Int J Genomics. 2024 Jan 24;2024:3256694. doi: 10.1155/2024/3256694 (PMC10830925; doi:10.1155/2024/3256694)
Supplement: Supplementary 2 — Table 1: detailed clinicopathological information of oral cancer patients included for in-house tissue microarray. [file 3256694.f2.txt]

Supplementary Table 1. Detailed clinicopathological information of oral cancer patients included for in-house tissue microarray
Microarray_ID	Position	Age	Gender	Specimen spot		Pathological classification	Pathological grade	TNM stage	IHC score of ZIC2 protein
TOC481	A4,B4	56	male	tongue		oral squamous cell carcinoma	I	T2N0M0	8
TOC481	A5,B5	42	female	tongue		oral squamous cell carcinoma	I	T2N1M0	9
TOC481	A6,B6	66	female	tongue		oral squamous cell carcinoma	I	T2N0M0	4
TOC481	A7,B7	60	female	tongue		oral squamous cell carcinoma	I	T2N0M0	8
TOC481	A8,B8	66	male	tongue		oral squamous cell carcinoma	I	T2N1M0	9
TOC481	C1,D1	35	male	tongue		oral squamous cell carcinoma	I	T2N0M0	6
TOC481	C2,D2	60	male	tongue		oral squamous cell carcinoma	I	T2N0M0	8
TOC481	C3,D3	77	female	tongue		oral squamous cell carcinoma	I	T1N0M0	4
TOC481	C4,D4	43	male	tongue		oral squamous cell carcinoma	I	T2N0M0	6
TOC481	C5,D5	68	male	tongue		oral squamous cell carcinoma	I	T2N0M0	8
TOC481	C6,D6	51	male	tongue		oral squamous cell carcinoma	I~II	T3N1M0	9
TOC481	C7,D7	44	male	tongue		oral squamous cell carcinoma	I~II	T2N1M0	6
TOC481	C8,D8	73	female	tongue		oral squamous cell carcinoma	I~II	T2N1M0	9
TOC481	E1,F1	38	male	tongue		oral squamous cell carcinoma	I~II	T2N1M0	8
TOC481	E2,F2	48	male	tongue		oral squamous cell carcinoma	I~II	T2N1M0	9
TOC481	E3,F3	58	male	tongue		oral squamous cell carcinoma	I~II	T2N1M0	6
TOC481	E4,F4	63	male	tongue		oral squamous cell carcinoma	I~II	T1N0M0	4
TOC481	E5,F5	56	male	tongue		oral squamous cell carcinoma	II	T2N0M0	6
TOC481	E6,F6	70	female	tongue		oral squamous cell carcinoma	II~III	T2N1M0	12
TOC481	E7,F7	49	female	tongue		oral squamous cell carcinoma	II~III	T2N0M0	8
TOC481	E8,F8	61	male	tongue		oral squamous cell carcinoma	III	T2N1M0	12
ORC1021	A12	68	male	right pyriform sinus		oral squamous cell carcinoma	II	T2N1M0	9
ORC1021	A13	35	male	tongue		oral squamous cell carcinoma	I	T2N0M0	8
ORC1021	B2	58	male	tongue		oral squamous cell carcinoma	I~II	T2N1M0	9
ORC1021	B3	61	male	tongue		oral squamous cell carcinoma	I	T2N0M0	8
ORC1021	B4	45	male	tongue		oral squamous cell carcinoma	I	T2N0M0	6
ORC1021	B5	72	male	tongue		oral squamous cell carcinoma	II~III	T2N0M0	6
ORC1021	B6	46	female	gingival		oral squamous cell carcinoma	I	T2N2M0	9
ORC1021	B7	61	male	tongue		oral squamous cell carcinoma	II	T2N1M0	9
ORC1021	B9	54	male	tongue		oral squamous cell carcinoma	III	T2N1M0	9
ORC1021	B10	58	male	tongue		oral squamous cell carcinoma	II	T2N1M0	9
ORC1021	B12	64	female	tongue		oral squamous cell carcinoma	I	T2N0M0	8
ORC1021	B13	56	male	gums		oral squamous cell carcinoma	II	T3N0M0	8
ORC1021	C1	64	male	hypopharyngeal		oral squamous cell carcinoma	III	T2N0M0	8
ORC1021	C2	56	male	hypopharyngeal		oral squamous cell carcinoma	I	T3N1M0	8
ORC1021	C3	54	male	gums		oral squamous cell carcinoma	II	T1N0M0	6
ORC1021	C4	59	female	tongue		oral squamous cell carcinoma	I~II	T2N0M0	8
ORC1021	C5	57	male	tongue		oral squamous cell carcinoma	I	T1N2M0	12
ORC1021	C6	5	male	tongue		oral squamous cell carcinoma	II	T2N2M0	12
ORC1021	C7	43	male	tongue		oral squamous cell carcinoma	III	T3N0M0	6
ORC1021	C8	61	male	tongue		oral squamous cell carcinoma	I	T2N1M0	8
ORC1021	C9	64	male	floor of mouth		oral squamous cell carcinoma	I		6
ORC1021	C10	57	male	tongue		oral squamous cell carcinoma	II	T1N0M0	6
ORC1021	C11	67	male	tongue		oral squamous cell carcinoma	I	T4N1M0	9
ORC1021	C12	59	male	hypopharyngeal		oral squamous cell carcinoma	II	T1N2M0	12
ORC1021	C13	50	male	tongue		oral squamous cell carcinoma	II	T1N1M0	4
ORC1021	D1	45	female	hypopharyngeal		oral squamous cell carcinoma	III	T3N0M0	8
ORC1021	D2	70	male	hypopharyngeal		oral squamous cell carcinoma	I		6
ORC1021	D3	65	male	tongue		oral squamous cell carcinoma	I	T2N2M0	12
ORC1021	D5	71	male	tongue		oral squamous cell carcinoma	I	T3N0M0	8
ORC1021	D7	57	male	tongue		oral squamous cell carcinoma	II~III	T3N0M0	6
ORC1021	D8	54	male	soft palate		oral squamous cell carcinoma	I~II	T3N0M0	8
ORC1021	D9	53	male	tongue		oral squamous cell carcinoma	I	T3N1M0	12
ORC1021	D10	59	male	gums		oral squamous cell carcinoma	I	T1N0M0	6
ORC1021	D11	52	male	pyriform sinus		oral squamous cell carcinoma	III	T3N2M0	9
ORC1021	D12	59	male	right hypopharynx		oral squamous cell carcinoma	I	T3N2M0	9
ORC1021	D13	57	male	hypopharyngeal		oral squamous cell carcinoma	II	T3N0M0	8
ORC1021	E1	62	male	hypopharyngeal		oral squamous cell carcinoma	III	T3N0M0	6
ORC1021	E2	40	male	hypopharyngeal		oral squamous cell carcinoma	I	T3N0M0	8
ORC1021	E3	58	female	gums		oral squamous cell carcinoma	I	T2N0M0	6
ORC1021	E4	53	male	hypopharyngeal		oral squamous cell carcinoma	I	T4N2M0	9
ORC1021	E7	53	male	tongue		oral squamous cell carcinoma	I	T1N0M0	6
ORC1021	E8	58	male	hypopharyngeal		oral squamous cell carcinoma	III	T2N1M0	9
ORC1021	E9	57	female	tongue		oral squamous cell carcinoma	I	T2N1M0	9
ORC1021	E10	36	male	tongue		oral squamous cell carcinoma	I	T1N0M0	8
ORC1021	E11	44	male	cheek		oral squamous cell carcinoma	II	T3N0M0	6
ORC1021	E12	77	male	tongue		oral squamous cell carcinoma	I	T3N0M0	8
ORC1021	E13	43	female	tongue		oral squamous cell carcinoma	III	T3N0M0	6
ORC1021	F2	80	male	gums		oral squamous cell carcinoma	II	T1N1M0	9
ORC1021	F3	69	male	left mandible		oral squamous cell carcinoma	I	T2N1M0	9
ORC1021	F4	70	male	hypopharyngeal		oral squamous cell carcinoma	III	T4N0M0	8
ORC1021	F5	76	female	gums		oral squamous cell carcinoma		T2N1M0	9
ORC1021	F6	76	female	tongue		oral squamous cell carcinoma	I	T3N0M0	6
ORC1021	F7	65	female	tongue		oral squamous cell carcinoma	I	T4N0M0	6
ORC1021	F8	42	male	floor of mouth		oral squamous cell carcinoma	I	T1N0M0	8
ORC1021	F9	60	female	tongue		oral squamous cell carcinoma	I	T1N0M0	8
ORC1021	F11	58	male	tongue		oral squamous cell carcinoma	I~II	T3N1M0	12
ORC1021	F12	52	male	tongue		oral squamous cell carcinoma	I	T1N0M0	4
ORC1021	F13	?	female	tongue		oral squamous cell carcinoma	I	T2N0M0	6
ORC1021	G1	43	female	tongue		oral squamous cell carcinoma	I	T3N0M0	6
ORC1021	G2	40	female	tongue		oral squamous cell carcinoma	I	T2N0M0	8
ORC1021	G3	49	male	tongue		oral squamous cell carcinoma	I	T1N0M0	6
ORC1021	G4	69	male	oropharyngeal mass		oral squamous cell carcinoma	I	T4N2M0	8
ORC1021	G5	60	male	hypopharyngeal		oral squamous cell carcinoma	I	T1N0M0	8
ORC1021	G6	54	male	tongue		oral squamous cell carcinoma	II	T2N0M0	6
ORC1021	G7	63	female	gums		oral squamous cell carcinoma	I	T2N1M0	12
ORC1021	G9	69	female	gums		oral squamous cell carcinoma	I	T2N0M0	8
ORC1021	G12	55	male	floor of mouth		oral squamous cell carcinoma	I	T2N1M1	8
ORC1021	H1	63	female	tongue		oral squamous cell carcinoma	I	T2N0M0	6
ORC1021	H2	63	female	tongue		oral squamous cell carcinoma	I	T2N0M0	8
ORC1021	H3	47	male	tongue		oral squamous cell carcinoma	II	T2N1M0	12
ORC1021	H4	49	male	tongue		oral squamous cell carcinoma	I~II	T2N0M0	6
ORC1021	H5	61	male	tongue		oral squamous cell carcinoma	I	T1N0M0	6
ORC1021	H6	71	male	palate		oral squamous cell carcinoma	I~II	T3N1M0	8
ORC1021	H7	47	male	tongue		oral squamous cell carcinoma	I	T2N1M0	8
ORC1021	H8	62	male	hypopharyngeal		oral squamous cell carcinoma	II~III	T2N1M0	8
ORC1021	H9	60	male	floor of mouth		oral squamous cell carcinoma	II~III	T2N0M0	6
ORC1021	H10	58	male	tongue		oral squamous cell carcinoma	I	T2N0M0	8
ORC1021	H11	49	female	tongue		oral squamous cell carcinoma	I~II	T2N0M0	8
ORC1021	H12	58	male	hypopharyngeal		oral squamous cell carcinoma	II	T2N1M0	8
HNT961	C9,D9	41	male	oral cavity		oral squamous cell carcinoma	I	T2N1M0	9
HNT961	C11,D11	55	male	oral cavity		oral squamous cell carcinoma	I	T2N1M0	12
HNT961	C12,D12	61	male	parotid gland		oral squamous cell carcinoma	I	T2N0M0	6
HNT961	E2,F2	51	male	oral cavity		oral squamous cell carcinoma	I	T2N0M0	8
HNT961	E3,F3	45	male	oral cavity		oral squamous cell carcinoma	I~II	T2N0M0	6
HNT961	E4,F4	60	male	salivary glands		oral squamous cell carcinoma	II	T2N0M0	8
HNT961	E6,F6	54	male	oral cavity		oral squamous cell carcinoma	II	T2N0M0	6
HNT961	E8,F8	65	male	oral cavity		oral squamous cell carcinoma	II~III	T3N1M0	12
HNT961	E9,F9	59	male	oral cavity		oral squamous cell carcinoma	II~III	T2N0M0	6
HNT961	E11,F11	71	male	oral cavity		oral squamous cell carcinoma	III	T2N0M0	6
HNT1021		45	male	tongue		oral squamous cell carcinoma	I	T2N0M0	6
HNT1021		57	female	tongue		oral squamous cell carcinoma	I	T2N0M0	6
HNT1021		42	male	oral cavity		oral squamous cell carcinoma	I	T3N1M0	9
HNT1021		56	male	oral cavity		oral squamous cell carcinoma	I	T3N1M0	6
HNT1021		73	male	tongue		oral squamous cell carcinoma	I	T3N0M0	8
HNT1021		51	male	tongue		oral squamous cell carcinoma	I	T2N0M0	6
HNT1021		67	male	tongue		oral squamous cell carcinoma	I	T4N1M0	9
HNT1021		71	male	tongue		oral squamous cell carcinoma	I	T3N0M0	8
HNT1021		53	male	oral cavity		oral squamous cell carcinoma	I	T3N1M0	8
HNT1021		62	male	tongue		oral squamous cell carcinoma	I	T2N2M0	8
HNT1021		59	male	tongue		oral squamous cell carcinoma	I	T2N0M0	6
HNT1021		40	male	oral cavity		oral squamous cell carcinoma	I	T3N0M0	6
HNT1021		58	female	oral cavity		oral squamous cell carcinoma	I	T2N0M0	8
HNT1021		53	male	oral cavity		oral squamous cell carcinoma	I	T4N2M0	12
HNT1021		55	male	oral cavity		oral squamous cell carcinoma	I~II	T2N1M0	12
HNT1021		65	male	oral cavity		oral squamous cell carcinoma	I~II	T2N0M0	8
HNT1021		71	female	parotid gland		oral squamous cell carcinoma	I~II	T2N1M0	9
HNT1021		81	male	oral cavity		oral squamous cell carcinoma	I~II	T2N0M0	6
HNT1021		61	male	tongue		oral squamous cell carcinoma	II	T2N1M0	9
HNT1021		70	male	tongue		oral squamous cell carcinoma	II	T2N0M0	8
HNT1021		50	male	tongue		oral squamous cell carcinoma	II	T2N0M0	8
HNT1021		57	male	tongue		oral squamous cell carcinoma	II	T1N0M0	8
HNT1021		59	male	oral cavity		oral squamous cell carcinoma	II~III	T1N2M0	12
HNT1021		57	male	oral cavity		oral squamous cell carcinoma	II	T3N0M0	6
HNT1021		42	male	oral cavity		oral squamous cell carcinoma	II~III	T3N1M0	9
HNT1021		47	male	oral cavity		oral squamous cell carcinoma	II~III	T2N1M0	8
HNT1021		66	male	tongue		oral squamous cell carcinoma	II~III	T2N1M0	6
HNT1021		64	male	oral cavity		oral squamous cell carcinoma	III	T2N2M0	9
HNT1021		54	male	tongue		oral squamous cell carcinoma	III	T2N1M0	9
HNT1021		64	male	oral cavity		oral squamous cell carcinoma	III	T2N0M0	6
HNT1021		67	male	parotid gland		oral squamous cell carcinoma	III	T3N0M0	8
HNT1021		45	female	tongue		oral squamous cell carcinoma	III	T3N0M0	6
HNT1021		62	male	oral cavity		oral squamous cell carcinoma	III	T3N0M0	6
HNT1021		41	male	tongue		oral squamous cell carcinoma	III	T3N0M0	8
HNT1021		69	female	salivary glands		oral squamous cell carcinoma	I~II	T1N0M0	6
HNT962	C4,D4	46	female	oral cavity		oral squamous cell carcinoma	I	T2N2M0	9
HNT962	C6,D6	42	male	oral cavity		oral squamous cell carcinoma	I	T3N1M0	12
HNT962	C7,D7	56	male	oral cavity		oral squamous cell carcinoma	I	T3N1M0	12
HNT962	C11,D11	55	male	oral cavity		oral squamous cell carcinoma	I~II	T2N1M0	12
HNT962	C12,D12	65	male	oral cavity		oral squamous cell carcinoma	I~II	T2N0M0	6
HNT962	E3,F3	69	female	salivary glands		oral squamous cell carcinoma	II	T1N0M0	8
HNT962	E7,F7	47	male	oral cavity		oral squamous cell carcinoma	II~III	T2N1M0	12
HNT962	E10,F10	64	male	oral cavity		oral squamous cell carcinoma	III	T2N2M0	9
HNT962	E12,F12	64	male	oral cavity		oral squamous cell carcinoma	III	T2N0M0	8
Tissue sample from the First Affiliated Hospital of Guangxi Medical University						oral squamous cell carcinoma			6
Tissue sample from the First Affiliated Hospital of Guangxi Medical University						oral squamous cell carcinoma			4
Tissue sample from the First Affiliated Hospital of Guangxi Medical University						oral squamous cell carcinoma			6
Tissue sample from the First Affiliated Hospital of Guangxi Medical University						oral squamous cell carcinoma			8
Tissue sample from the First Affiliated Hospital of Guangxi Medical University						oral squamous cell carcinoma			8
TOC481	A1,B1	36	female	tongue		normal			0
TOC481	A2,B2	50	male	tongue		normal			2
TOC481	A3,B3	23	female	tongue		schwannoma (including normal epithelium)			4
HNT961	A1,B1	19	male	head and neck		inflammation			0
HNT961	A2,B2	38	female	salivary glands		inflammation			1
HNT1021		55	male	head and neck		normal			0
Tissue sample from the First Affiliated Hospital of Guangxi Medical University						noncancerous squamous epithelium			0
Tissue sample from the First Affiliated Hospital of Guangxi Medical University						noncancerous squamous epithelium			2
Tissue sample from the First Affiliated Hospital of Guangxi Medical University						noncancerous squamous epithelium			1
Tissue sample from the First Affiliated Hospital of Guangxi Medical University						noncancerous squamous epithelium			0
Tissue sample from the First Affiliated Hospital of Guangxi Medical University						noncancerous squamous epithelium			1
Tissue sample from the First Affiliated Hospital of Guangxi Medical University						noncancerous squamous epithelium			0
Tissue sample from the First Affiliated Hospital of Guangxi Medical University						noncancerous squamous epithelium			3
Tissue sample from the First Affiliated Hospital of Guangxi Medical University						noncancerous squamous epithelium			0
HNT961	A10,B10	55	male	head and neck		neurofibroma			3
HNT961	A11,B11	50	female	head and neck		schwannoma			0
HNT961	A12,B12	59	male	parotid gland		schwannoma			1
HNT961	C1,D1	20	female	parotid gland		pleomorphic adenoma			1
HNT961	C2,D2	32	female	parotid gland		pleomorphic adenoma			0
HNT961	C3,D3	36	male	parotid gland		pleomorphic adenoma			3
HNT961	C4,D4	17	female	salivary glands		pleomorphic adenoma			0
HNT961	C5,D5	79	male	parotid gland		pleomorphic adenoma			6
HNT961	C6,D6	28	female	salivary glands		pleomorphic adenoma			2
HNT961	C7,D7	55	female	parotid gland		pleomorphic adenoma			0
HNT961	C8,D8	24	male	salivary glands		pleomorphic adenoma			8
HNT1021		71	male	oral cavity		pleomorphic adenoma / mixed tumor			1
HNT1021		57	male	head and neck		inflammation			0
HNT1021		26	male	tongue		inflammation			0
HNT1021		54	male	head and neck		pleomorphic adenoma / mixed tumor			2
HNT962	A5,B5	60	male	parotid gland		hemangioma			3
HNT962	A6,B6	40	male	salivary glands		hemangioma			0
HNT962	A7,B7	8	male	head and neck		neurofibroma			1
HNT962	A8,B8	31	male	head and neck		neurofibroma			6
HNT962	A9,B9	24	male	head and neck		schwannoma			0
HNT962	A10,B10	30	female	head and neck		schwannoma			4
HNT962	A11,B11	32	female	salivary glands		pleomorphic adenoma			0
HNT962	A12,B12	52	male	parotid gland		pleomorphic adenoma			2
ORC1021	A1	34	female	tongue		normal			0
ORC1021	A2	22	male	gums		normal			4
ORC1021	A3	38	female	tongue		normal			0
ORC1021	A4	26	male	tongue		normal			1
ORC1021	A5	59	male	tongue		normal			2
ORC1021	A6	37	male	tongue		normal			0
ORC1021	A7	54	male	tongue		normal			1
ORC1021	A8	48	female	tongue		normal			2
ORC1021	A9	54	male	tongue		normal			0
ORC1021	A10	70	male	tongue		normal			3
ORC1021	A11	25	female	tongue		normal			0
