# Supplementary material for: Identification of ZIC2 as a Potential Biomarker Linked with the Clinical Progression and Immune Infiltration of Oral Cancer: A Multicenter Study
Source: Int J Genomics. 2024 Jan 24;2024:3256694. doi: 10.1155/2024/3256694 (PMC10830925; doi:10.1155/2024/3256694)
Supplement: Supplementary 3 — Table 2: the predicted drug sensitivity of oral samples to 179 compounds. [file 3256694.f3.txt]

Supplementary Tale 2. The predicted drug sensitivity of oral samples to 179 compounds
Sample ID	Camptothecin_1003	Vinblastine_1004	Cisplatin_1005	Cytarabine_1006	Docetaxel_1007	Gefitinib_1010	Navitoclax_1011	Vorinostat_1012	Nilotinib_1013	Olaparib_1017	AZD7762_1022	Afatinib_1032	Staurosporine_1034	PLX-4720_1036	Wee1 Inhibitor_1046	Nutlin-3a (-)_1047	Mirin_1048	PD173074_1049	Alisertib_1051	MK-2206_1053	Palbociclib_1054	Dactolisib_1057	Pictilisib_1058	PD0325901_1060	Obatoclax Mesylate_1068	5-Fluorouracil_1073	Dasatinib_1079	Paclitaxel_1080	Crizotinib_1083	Rapamycin_1084	Sorafenib_1085	Irinotecan_1088	Oxaliplatin_1089	BMS-536924_1091	GSK1904529A_1093	PRIMA-1MET_1131	Erlotinib_1168	Niraparib_1177	MK-1775_1179	Dinaciclib_1180	Gemcitabine_1190	Bortezomib_1191	Tamoxifen_1199	Fulvestrant_1200	EPZ004777_1237	YK-4-279_1239	BMS-345541_1249	AZ960_1250	Talazoparib_1259
TCGA-CN-6016-01	0.063796004	0.125498434	55.31688118	6.145942837	0.015720063	54.1290842	3.819864016	2.55516111	31.03649331	62.09848678	0.726588128	7.895408917	0.02308648	65.97579281	4.572826922	31.97469626	227.3818647	20.77954966	8.402959716	6.740537208	57.57658458	0.116295421	2.775977547	1.370384133	5.246221219	492.8713015	4.466174686	0.063882581	36.95991088	0.17061766	9.113018724	5.516038906	87.8353986	4.657169364	78.56825115	82.11227043	24.42452581	92.29179183	2.673764835	0.096732093	0.196364958	0.005412429	32.33924532	26.60456889	196.2978358	23.17836403	53.113537	6.940058238	14.56367669
TCGA-CN-6024-01	0.203432917	0.16426067	54.25827554	11.8100781	0.013451895	32.89582935	3.619476608	2.290572087	35.54930982	102.5424559	0.657045761	4.033175095	0.057459262	88.31502446	2.740208136	111.572913	254.6188729	32.39211978	10.09444028	7.278531059	48.75731014	0.104748942	3.043488399	2.147835758	6.728773797	595.7026963	19.06995671	0.044873437	21.34623513	0.122668381	7.54297066	19.07148061	60.32316337	9.64047427	67.37882861	247.1503276	14.67100412	129.557842	1.458531525	0.127878968	0.873648749	0.006291368	29.87579415	28.76718316	229.145839	23.53613574	31.60921734	22.03730617	25.07101633
TCGA-BB-4224-01	0.03899698	0.055723514	13.03828747	3.257373044	0.011157131	25.04846826	3.178110462	2.166128181	11.97095	63.79654902	0.574860701	4.63267971	0.090575476	158.730891	2.154760362	141.6457984	138.9643933	25.4791915	4.940431388	12.29687232	49.58756758	0.290109856	6.584935004	2.539685507	4.685993589	209.2880121	35.25217083	0.028883216	17.55726989	0.186307978	3.564987913	2.214106981	31.87040009	17.34447427	23.60671511	115.7418754	11.47582959	58.73140955	1.379368648	0.070456387	0.169957865	0.005713942	20.17084196	14.34175845	182.1942876	16.54087309	15.97832811	36.19525733	13.09272271
TCGA-CV-A468-01	0.017676444	0.067543111	16.0675091	3.208079322	0.01194623	42.35605868	2.322463718	2.035377817	26.19649392	44.86641364	0.634093147	6.488593412	0.039423751	100.4141181	3.35070324	46.65316749	138.3357854	25.60601418	3.929436032	12.28205984	32.29811123	0.11868962	4.262095543	1.126469364	3.739376523	162.8585508	12.95252335	0.041558228	21.84036082	0.104351227	6.833115995	1.562969052	35.772712	8.067492688	55.11283483	53.55479423	16.77638983	58.35991707	1.865468202	0.09938396	0.032846061	0.005337642	24.99115991	17.72787094	164.0466361	14.02409042	22.72673053	7.105302406	4.293528769
TCGA-CV-6962-01	0.024606121	0.042971482	21.22775445	3.334443238	0.004802656	21.84446735	2.458418975	2.78342976	39.6657472	71.43815554	0.461909382	3.125318421	0.034785065	91.93851002	2.448805537	153.6633068	127.512641	35.64731839	2.170328978	10.28644975	43.98443975	0.115521978	2.798236504	0.680007149	4.38779203	121.7028017	10.7549207	0.02069166	18.82506747	0.135443822	7.556694519	2.600595489	52.86638109	5.957693975	47.50594423	143.3248774	7.994790908	95.76641068	1.120381855	0.06334596	0.036169863	0.004786496	18.06932633	18.76938201	182.5078819	6.380221528	22.84204918	7.689901547	6.335854089
TCGA-BA-A4IH-01	0.062206062	0.105651411	92.59290209	7.218566671	0.013216691	48.70238724	1.992205744	2.468931414	30.39767944	94.25914649	0.671701466	4.85365499	0.130127413	223.7232616	3.223745681	314.0729768	168.4402753	37.26329419	10.29460705	10.13895148	43.96529445	0.12082001	4.198943554	2.164726532	8.169744721	323.0286973	56.03956853	0.048759843	19.81865692	0.103529521	6.463471436	4.624638054	70.04290672	15.68518027	41.96276721	106.794651	20.04894163	113.5985768	1.81357974	0.127551687	0.153340155	0.004527224	25.53996369	25.59916119	169.6986633	19.04277198	18.05231136	22.94511142	18.94111679
TCGA-CV-7099-01	0.026867719	0.056157116	23.45437284	3.222427373	0.00911811	27.06744202	1.972235827	2.272607432	31.97537659	78.22314698	0.393880089	2.840498127	0.041930919	96.79436402	1.653616149	152.5321216	88.08310833	19.94933843	5.827529286	6.751831792	42.0019421	0.123018657	2.933192123	1.416846909	3.834899421	143.5123368	15.88438898	0.020657291	13.43808257	0.110586996	5.092650751	2.231298087	29.28141681	12.38483042	35.05268109	111.1758659	15.28666907	86.18972213	0.98466502	0.043922588	0.069749453	0.006088047	23.90615188	17.12540001	153.0866852	12.30828453	12.03400683	9.87080013	6.912688138
TCGA-MZ-A6I9-01	0.096807347	0.272445989	114.6868738	20.97998161	0.0127918	19.9494413	2.204629815	4.355011432	94.14051008	97.27941332	1.494292823	4.112673997	0.099644941	187.4235182	5.169471482	208.9741938	330.0165343	84.5619596	4.895294923	14.50034554	126.8899341	0.220219228	5.292390505	1.312225774	6.249561385	892.6357127	38.28455257	0.121706402	37.57614721	0.403193786	18.12906765	10.73198646	114.2454096	9.764042617	86.12072633	414.5520961	3.842121088	129.3669695	2.63869319	0.198563418	0.649619451	0.007963094	26.05090565	37.19453205	329.5131291	33.08543091	53.24863056	28.24010276	23.9006526
TCGA-CV-A45U-01	0.075237497	0.079512274	34.91592749	6.190181785	0.015181736	49.47569117	4.162589294	2.672636661	35.6674783	80.08074624	0.664867717	6.935246387	0.026837062	82.18249479	3.635572596	103.4576109	155.47976	19.58123228	5.55811043	8.602219524	55.72459476	0.153861057	4.296345705	1.367714368	3.682748255	559.5557288	8.364669058	0.047167013	20.40399016	0.193563925	8.863476519	6.702323313	66.45445407	7.986636681	83.01719367	90.3495966	19.69479542	105.7856989	2.044639566	0.065835189	0.197709205	0.005492872	31.54404249	20.9496201	203.1594646	15.76878852	27.18816873	5.948469163	14.98674314
TCGA-CV-7261-01	0.041018871	0.092703279	20.386468	3.756824282	0.008376611	29.15824559	4.233291219	3.468611312	47.04461245	77.79465311	0.597143042	4.398107884	0.045431433	90.32900804	3.243737754	136.8223995	209.2270358	28.78052935	4.508902454	18.08441445	84.07358544	0.162424545	4.988178823	0.92765432	4.444171526	235.4356095	12.38223498	0.031368472	23.53611668	0.187674	10.10553176	4.438580398	83.86511702	8.345069943	62.54895247	147.1408244	12.06542212	106.5199074	1.750845107	0.064695931	0.100866577	0.005352081	26.93189778	18.91381303	181.034393	13.1953389	37.47801312	10.42296605	11.32746865
TCGA-CN-A63W-01	0.066330124	0.058635833	31.27783021	8.233046331	0.006058887	18.54490742	11.43097044	3.836292069	55.91535241	109.4609915	0.677534621	3.135477203	0.020822129	99.25323128	3.797166501	258.8218608	222.2589343	34.59228172	11.39080884	16.99853495	84.09593619	0.195858484	3.736309985	0.989760752	2.413925791	502.7359016	2.785739708	0.023000673	48.34972047	0.217544049	14.92511649	6.807516961	131.78768	7.643801732	74.90245353	176.5910025	9.481427263	121.5191868	2.952097109	0.057119454	0.340101428	0.008548385	24.69510138	22.91306984	287.7322141	20.44607127	33.47116986	9.853522374	24.79486255
TCGA-H7-7774-01	0.071823066	0.06521228	26.53486973	4.715565975	0.00602046	44.03972178	15.94170709	5.169515398	36.21929594	129.9570195	0.576138551	8.121921477	0.028638052	156.5961465	5.538541565	285.69339	414.194543	39.52504853	18.33817223	36.22983203	58.83540195	0.07377251	4.61229988	2.192863694	4.201817931	253.796221	2.990386894	0.031743689	55.89210371	0.091034283	9.563054137	6.099105641	65.6878372	11.63980571	56.19174354	357.478948	12.10694412	169.6505405	2.375457845	0.096491113	0.174950572	0.006180794	28.10596145	26.88767049	280.220768	20.31007473	28.40857339	11.81480484	17.95734234
TCGA-CV-7435-01	0.037410182	0.09616574	37.20785074	3.388214731	0.016453057	55.67054558	3.282982117	2.257255911	16.59810859	66.93612247	1.073992553	9.044523246	0.067710376	178.4146697	4.290313725	36.7388035	247.7704548	26.8659601	6.245428138	8.39960293	30.85944193	0.09090916	3.491692158	2.154999334	7.78933259	449.0608433	35.79410864	0.057846614	25.50739248	0.098904707	5.700887007	2.714059437	51.3205956	6.974670445	44.8507624	45.18984142	21.97191793	60.27750131	3.060175151	0.096353089	0.086310984	0.008703737	26.60736686	22.05779308	157.8405089	20.61504466	26.60802804	13.92475956	8.839273734
TCGA-CN-6020-01	0.024306221	0.026697987	18.07681937	2.30005777	0.004691152	31.35803581	3.866943462	2.534897813	21.37888773	44.92511795	0.213242029	3.326731208	0.020034124	95.33671043	1.280866801	93.3582298	74.6214308	14.65314228	3.838164231	8.662397029	36.15013473	0.130753964	2.846305342	0.974083603	3.225067703	53.71148931	9.750750087	0.010411805	13.14872387	0.087223498	5.287089991	2.547772412	31.09261257	7.430491712	37.34418469	55.85978652	13.32295586	56.95788797	0.58121058	0.044289665	0.045375874	0.003436855	19.92430668	12.49761098	133.6396538	5.119323139	12.60241309	6.398948854	4.268886542
TCGA-CN-4735-01	0.026358184	0.043130861	19.84362589	2.549494814	0.008448764	60.10428312	3.158655663	2.847324126	22.2334001	69.94764629	0.521565457	8.110379902	0.0289669	96.60333292	2.724264125	103.0446947	190.1379316	19.65060924	5.128957634	11.02412577	41.45536367	0.130760141	3.622300088	1.780187559	3.38847472	178.0784999	4.708057662	0.026909242	18.14797179	0.087076969	7.085616051	2.660327396	65.23099379	7.387969172	47.59292778	70.84612106	27.68994465	84.50590929	1.403181377	0.069876424	0.044691321	0.005505522	23.489086	15.87417014	150.3550548	10.20592638	23.99466385	5.617273252	7.273068739
TCGA-P3-A6T3-01	0.030634835	0.040015537	20.65757294	3.023217282	0.006435805	29.44188058	5.225288374	3.352769574	30.09750426	89.21000193	0.545695251	5.067135078	0.029446132	92.27554183	3.012662494	135.7553078	126.6087201	32.07976701	3.553522044	12.0699774	42.18502641	0.200295121	4.020183387	0.597855011	3.750914306	165.9841155	5.451535824	0.019361529	21.82466007	0.112859712	6.901541072	3.151501655	54.35152898	7.05186902	46.59729892	192.4382556	16.99427541	99.64350245	1.322620831	0.049160181	0.099762726	0.005620953	28.64904414	18.02949119	210.1746406	9.708245983	25.90732919	7.303136347	13.47881967
TCGA-CV-6962-11	0.029137008	0.046974342	18.95108714	4.171382594	0.007530329	21.45044993	0.901480899	2.100816726	26.37872246	46.73763736	0.506261436	2.194418078	0.041113812	129.7723412	2.202908033	192.5521111	117.1360749	16.55332464	2.117428859	5.559338396	71.1112668	0.194874755	3.063659602	2.018332147	5.169953083	194.9997512	15.48017642	0.019075976	7.501497632	0.138578914	5.863566232	2.622859148	69.14355737	8.927486004	35.83672457	116.2225466	7.738487802	72.56646701	1.105850457	0.045894199	0.09325839	0.004302935	21.79202848	15.3587687	139.6107931	7.674332579	19.46370308	10.72794058	7.212748454
TCGA-BA-A6DI-01	0.025802107	0.052843001	24.95498641	3.506387054	0.008256212	26.59387815	2.262647291	3.401037418	37.1318073	63.47142803	0.514635014	4.323738318	0.040292188	127.9645409	2.237237251	97.85127609	165.1123771	43.30563225	2.938504513	13.57595134	70.24597981	0.280960517	4.212387132	0.699821493	4.697271206	138.9312335	9.954822672	0.035989438	21.34735347	0.217618792	8.330859699	3.200404366	45.93527363	6.039831672	53.83149064	102.9027343	6.643444675	93.43270819	1.131442461	0.059055859	0.032933414	0.004417284	23.90705481	17.46166703	203.3687822	8.72267613	23.94111042	7.939528187	8.169543109
TCGA-BA-4075-01	0.017246706	0.022519186	13.50187402	1.595017069	0.009572768	43.84138367	0.878555284	1.516461371	11.68400484	38.43644895	0.429109607	4.024462494	0.041720625	114.8470507	1.104702213	90.98594489	90.35317429	9.103320064	1.854310597	5.584806849	25.36547899	0.141320226	3.313578565	5.839857741	4.604820101	114.4605413	22.72908154	0.01648449	8.453965521	0.0753808	2.906189681	1.204520447	23.22910393	12.69202907	22.60094908	52.48682591	16.90918978	33.70237943	0.633416301	0.051668906	0.03797508	0.003912518	22.73400005	11.43623398	105.950095	7.888240129	10.11471619	7.404301029	3.120246573
TCGA-KU-A6H8-01	0.058017418	0.040708234	76.98878537	8.736614416	0.006900478	30.87238449	6.878869667	4.514205436	55.79882094	165.5807955	0.601721443	5.083891316	0.02124049	105.3171242	2.850027316	106.3393987	380.724432	50.66160213	5.833596773	15.04204489	62.86858438	0.111760861	3.306443808	1.07735536	4.332198444	293.5878163	5.215266238	0.024886008	35.81211393	0.128924211	15.28167535	9.027983971	113.5660608	7.046183462	78.94904513	239.5319565	13.12804181	131.3017839	1.735424377	0.072044801	0.220089501	0.007541078	30.99315516	27.24243371	284.7787503	12.84645195	35.37894605	11.14178984	20.17792543
TCGA-HL-7533-01	0.029022184	0.074695422	17.27110449	3.999468375	0.008405387	27.27837476	2.667936567	2.802047746	36.47423013	57.91326943	0.633898636	4.573180642	0.024781916	101.5236765	3.340442344	116.2194289	216.8367439	27.47335461	5.682937849	13.21509822	55.29474399	0.238295784	4.379684196	1.037316727	3.06686792	223.3955103	3.35134596	0.032351615	32.4412016	0.148059832	9.6465955	3.642785049	67.68454599	6.555278303	52.39133936	128.9087872	11.84675076	84.30049762	1.714895029	0.11017813	0.099217994	0.006496969	26.91202382	20.40376118	229.9215191	15.28897604	39.19748068	6.920418672	9.769797088
TCGA-CQ-A4CB-01	0.033043472	0.067598218	31.84363414	5.515852586	0.010124075	69.33412051	4.663160264	2.625999859	28.17489473	107.1527734	0.725485047	9.367984882	0.015016539	88.14739676	3.588766162	162.9322829	258.4914027	25.59744556	15.01079882	17.86408861	55.97561956	0.082977553	4.942454559	1.367650436	2.784375597	531.6008444	2.796179903	0.035701587	47.34016977	0.134039804	11.56195418	3.012786096	103.9933559	7.998732512	68.66886235	64.21732565	29.59014999	126.6854808	2.069965664	0.0775508	0.11836497	0.005170982	28.84378705	24.59740744	247.4295654	19.26259217	42.3397875	9.357777974	11.93854538
TCGA-CV-A45Y-01	0.060829039	0.176235441	48.60023963	15.80160687	0.010152889	39.74326053	2.626771889	3.608571386	56.23105652	79.00759958	1.225965716	8.913635581	0.035866357	124.6524388	8.091847529	180.6667278	302.7939189	51.23501896	4.074682764	16.91549847	116.913953	0.225851658	6.923206062	1.73657544	3.859485844	631.8740449	12.74927985	0.079118356	33.22711125	0.251688497	13.449951	8.171864991	154.8748162	10.95893363	67.81578527	201.0916149	13.31467506	123.7013218	4.01209222	0.153907634	0.27869626	0.006024699	26.38552933	23.63586093	265.6285228	23.31128258	64.73034048	14.21681145	18.2429091
TCGA-QK-A64Z-01	0.062449451	0.100719821	40.15288522	8.157823027	0.022300682	40.62418747	2.485666147	2.636095975	32.61212761	73.206497	0.994069101	4.966790029	0.039311019	112.5865438	4.304808519	74.32171077	191.8302928	25.321436	10.84666439	9.59316106	54.17636928	0.208811339	3.83127144	1.143551323	5.400257468	474.9503337	7.165866533	0.079733611	29.29137214	0.225106414	8.644221611	5.562684379	92.77947465	7.183660916	74.29414346	82.01804009	15.70207874	88.56753292	2.752337874	0.065743073	0.306658854	0.006792782	30.65373919	24.96078652	223.110114	24.32650955	33.66624364	9.852317715	13.79366683
TCGA-CR-7368-01	0.034323191	0.059510392	18.32672674	3.786229495	0.01145094	40.88678114	2.835025206	2.47003073	19.34730467	57.38513892	0.52159779	6.603809044	0.022155382	81.54486142	2.733856007	56.65398072	148.0034141	13.25801527	3.538749921	10.36791271	40.86891292	0.15598795	3.551242649	1.629684672	3.524825431	227.3068277	7.109312185	0.035261876	20.19509413	0.137975835	5.337107414	3.498147993	44.0596427	6.356364197	51.38909461	63.27995103	14.65044743	68.83794984	1.342844047	0.053619479	0.101152623	0.005435652	25.06368592	14.18453568	162.7671634	10.84633122	23.80583077	5.292446614	6.848688599
TCGA-D6-A6EQ-01	0.03796783	0.103650152	39.12882998	7.710038405	0.015574055	30.63987437	2.466545819	3.027173035	37.72174946	64.43823631	1.152964879	4.259901902	0.048941496	130.5212841	5.138713574	81.15419681	188.7850472	33.47735871	7.36036994	12.26059151	65.62060422	0.226366833	4.74403367	1.22370691	4.457130008	437.6170178	8.801628431	0.072479159	34.12113921	0.215282967	10.42035401	3.622344354	74.56061709	9.570049915	66.05563294	89.28163663	12.2604523	78.74031138	3.203242537	0.073373621	0.103383917	0.007580073	30.27318779	23.58766978	230.9381277	25.64887252	41.39846313	11.31422447	13.1921482
TCGA-CR-7389-01	0.036795535	0.065507959	18.95422147	3.795776639	0.008668535	36.21110545	1.979079293	2.605047685	26.93054173	43.03669665	0.638529613	5.868343239	0.027818925	96.38127283	4.403492507	52.87803295	219.0690081	27.00909908	3.065021214	7.964740602	43.74533084	0.134418801	3.073362413	1.270098845	4.84242348	186.9219306	4.60288274	0.035056947	27.14292328	0.109934329	8.818945732	3.843185669	55.34468058	5.281097681	68.09940897	65.42717588	11.39267494	69.48212372	1.834711248	0.082446553	0.053672645	0.00452553	22.61473723	19.61949198	157.3141884	11.96941982	34.54260624	4.819871649	8.126126423
TCGA-CV-7427-01	0.094022917	0.05583468	40.03158546	4.66985151	0.009351728	25.48983634	4.777091719	2.343404409	36.47809996	108.7179418	0.390332942	2.836081183	0.037562255	102.9272276	1.857679065	205.737051	285.9745145	39.12597177	8.578026842	8.762979738	34.49219694	0.138966053	2.661825888	1.897138945	5.302661426	306.9037137	14.79359998	0.033515996	24.01022362	0.105607574	6.318479765	8.4864398	47.25831018	6.895965902	58.65857925	269.9233014	10.2745535	130.9697961	1.019636934	0.087544598	0.143256732	0.006792767	20.92678302	22.80944185	194.5620852	12.85087294	20.06175215	15.09875437	13.90355823
TCGA-P3-A5QE-01	0.054265778	0.062598469	33.59571642	6.008197392	0.009595533	36.3818893	2.672139276	2.935699089	35.8403415	77.74740657	0.690354957	4.985734859	0.02694084	101.5841455	3.307141963	163.3104983	228.3378344	25.9185369	7.707521371	9.174932232	53.77543112	0.168115611	3.055919245	1.148907772	3.809310771	400.3915386	3.95271153	0.030872633	29.15345867	0.177053489	10.20480943	5.882334132	96.81717774	4.469891967	70.48330693	96.02676324	12.90159526	108.2314882	1.437350183	0.073005781	0.139067876	0.006868734	28.33217486	24.4837132	203.7222757	14.92429698	33.69850257	10.01551245	18.36749869
TCGA-CV-6939-11	0.0108257	0.021222823	7.680593218	0.830722453	0.004900528	51.02672712	2.801437308	2.227591925	14.63269649	53.73795662	0.274668064	8.706168484	0.018009647	53.12159415	1.841588504	100.379274	141.4045288	18.87721414	3.581881534	14.91306665	14.48327839	0.09645956	3.648826759	0.502928027	1.807516817	50.16089655	2.457639012	0.015054549	17.25117994	0.055347913	5.675070855	1.237588835	26.58961426	5.18037073	45.56507654	52.60738879	14.99384993	56.33284796	0.858843594	0.049537226	0.006039828	0.003335113	17.74118737	15.39368614	146.8754144	5.104380744	15.88818479	3.635845265	2.856998738
TCGA-P3-A6T0-01	0.014848853	0.030023921	14.63904339	1.225875622	0.009754558	47.35245771	1.031265423	1.804761894	14.93725309	49.48682994	0.383824835	4.285599096	0.037384141	96.9430045	1.234180226	51.61947171	115.4683291	11.98745543	2.197732033	5.690823538	28.15833432	0.096774496	3.136814718	2.025802525	4.956251723	164.6342781	21.44497168	0.022162511	7.863948645	0.086775538	3.826140086	1.100605222	28.55146713	9.75724086	28.53203224	51.86579057	17.66162946	43.81370065	0.671976058	0.051312874	0.031414578	0.003846181	21.59485648	11.85399292	113.1842875	5.715218598	13.89517724	11.05599877	2.033776064
TCGA-CR-6478-01	0.029003838	0.056339738	24.46716175	6.188535323	0.007725281	17.62934385	1.844402714	2.457790618	45.28397208	65.69229259	0.728003258	2.972313118	0.03144297	102.4510351	2.680908421	41.12744179	143.3602706	41.12682475	2.431669562	8.128664365	47.14116108	0.152533634	3.817300017	0.548641093	3.462571136	209.3400117	14.011713	0.040991068	18.39985362	0.145908222	8.421686716	4.240202333	38.70726644	6.347924578	42.95154668	105.3845933	4.417541822	72.03190997	1.631135908	0.050735821	0.077579232	0.004585261	20.58869216	16.87352595	214.5472914	11.4024613	21.83200493	9.267213212	8.245411587
TCGA-CQ-A4C6-01	0.044895672	0.101888978	24.28394891	4.686725098	0.012105534	27.34214187	1.950472598	2.234831816	37.25255712	94.47505239	0.628718544	2.79969752	0.079222795	150.0276103	3.605078982	88.60193011	169.5869708	31.17736358	7.054862453	9.210866428	29.69782597	0.160395967	3.010703782	1.480755295	6.118971814	222.4932585	35.94921898	0.032641426	16.59568166	0.07634115	6.955476743	4.562128066	56.28190497	10.6648693	43.40621469	149.9565552	12.20209159	85.53883052	2.43665772	0.081070455	0.123712141	0.005654335	24.49771837	21.06634766	154.2548771	19.79474597	18.84504426	15.93944024	10.95612956
TCGA-P3-A5QA-01	0.023572622	0.072207996	26.68430101	1.911067938	0.007231747	37.99505441	2.922011237	2.131658121	36.26462752	80.2447043	0.441186399	9.257621951	0.059463422	109.6873435	2.465068621	160.5566253	185.5495231	40.3581556	6.794273815	21.45242122	38.48559476	0.204043076	6.498493813	0.820027333	3.948828832	153.6622141	6.903451241	0.022456788	26.3465532	0.277077789	8.895347929	2.390529331	41.93555327	6.378721663	59.84042498	175.290218	12.53760989	130.0810357	1.476029783	0.113005746	0.050227805	0.005338491	21.2209119	23.51248377	193.276914	11.85861125	33.41970034	11.47713416	11.01272002
TCGA-D6-A6EK-01	0.045059354	0.033935408	43.39637273	4.126076658	0.006307802	39.25818883	6.412634829	3.68409826	31.84523889	103.5085158	0.392234576	5.501861632	0.017500849	72.42881297	2.113899212	169.3449125	215.7624863	25.88325909	7.379745655	11.98869422	41.05552777	0.110320589	3.043169782	1.455461859	4.012022188	224.3158114	3.37300589	0.015073694	27.97164846	0.146660842	8.797827125	5.387008715	86.82070016	5.212754903	60.66457695	265.3213734	18.39835359	128.0817775	1.167683154	0.067100073	0.153312028	0.007079856	23.57902064	21.92328723	236.5025563	8.262348199	25.86352108	7.202851826	14.28116516
TCGA-CQ-6218-01	0.036238144	0.060527742	21.74020968	2.816160893	0.006437773	31.80345012	8.945920457	2.598583697	35.88373675	63.00904076	0.56846386	4.928897652	0.04195129	74.38387841	3.567859448	179.307717	156.7442088	37.39211402	6.063377455	23.68723317	28.27458668	0.124242911	4.233295299	0.492970546	3.706886121	66.1682592	7.410673421	0.022721562	25.82338938	0.156045797	8.013904057	3.571835425	54.1641317	6.576083188	51.45993788	138.1680918	16.32926583	94.09007394	1.441482378	0.082017067	0.090876012	0.005792448	21.21482797	19.88624722	209.0012104	12.17466808	22.06377509	7.572982267	8.536971509
TCGA-CR-6488-01	0.046793896	0.080151019	37.91179029	4.949471176	0.009007455	26.66515118	9.068827153	3.051846268	61.09531296	93.42092328	0.526443152	3.488195989	0.035331305	99.59683551	2.829737253	294.6927181	209.1231532	34.1185443	21.15688661	13.5045402	41.67157531	0.133211273	2.749661016	1.933433944	4.26796889	287.2937275	2.220697879	0.039410813	54.60438624	0.225185079	13.80556068	4.896164552	72.7477406	5.389815086	53.19416073	178.3597724	11.93117825	153.6800816	1.796071715	0.083694624	0.206005453	0.007387353	20.71201872	28.01226168	294.5160672	18.45479838	28.89266833	11.99623327	19.87781311
TCGA-CN-5370-01	0.028642193	0.043054484	14.94264461	2.357769272	0.003985407	25.19373121	10.52779334	3.521315437	31.96816234	79.63549148	0.289611093	4.875841897	0.048893087	141.8532218	1.827764945	313.0459894	140.9887798	44.1830098	7.93947398	29.00821292	53.62680123	0.196288703	5.229362404	1.165966956	4.349065379	114.7128977	11.94408608	0.011136757	30.25711681	0.096289356	6.620200231	2.208822512	32.0197956	10.44623698	39.59895515	200.8904136	10.15334318	108.3283597	1.227495578	0.063146939	0.027734585	0.005556997	20.74735251	17.38430251	178.679396	11.13545914	11.6730289	14.91650066	7.663409581
TCGA-IQ-A61J-01	0.037482906	0.065702845	27.08338925	3.037872486	0.010164076	40.48047137	2.334839572	2.555351893	18.04819718	54.41857546	0.51061128	6.280386383	0.029666882	72.03813217	3.102778824	44.13403477	157.6041801	18.11812405	5.746013859	5.734626043	33.55439204	0.115477462	2.477103942	1.434919283	4.083462535	168.2394047	7.010474658	0.036394916	25.01261105	0.115299956	6.047703889	3.461977692	62.39397521	5.74242459	47.88497098	80.91545533	12.67727023	76.03604672	1.559439528	0.071206429	0.060441887	0.005054633	26.01804124	16.67597171	170.8005326	14.02228477	26.09446672	7.247384907	9.154553738
TCGA-H7-A6C4-11	0.070940128	0.171526744	45.3621655	13.16778302	0.016888308	40.29865207	2.993034597	3.611972082	44.10397445	88.60630496	0.993106475	6.50512929	0.044335716	118.4237085	5.636832407	144.0490264	265.193503	30.50947616	7.204435449	10.72558485	94.88014394	0.214883361	3.529699497	2.056494815	4.241525611	508.4095712	6.145919624	0.072475602	40.73833322	0.220879679	12.21007094	8.075833846	113.2726566	7.408119448	72.42377578	108.2130771	16.59094801	121.6018789	2.574239649	0.096632881	0.319461127	0.005610046	30.69506991	23.40119695	235.2353466	31.75147167	46.46512947	10.17310815	21.78879527
TCGA-CQ-5325-01	0.026984165	0.06586771	25.83583418	6.044181506	0.011457089	32.44393501	1.292841802	2.727679018	47.24560456	41.0451663	0.790167914	5.381618297	0.030962191	100.0552043	3.639045522	42.02619366	159.0753402	29.22026938	3.103780993	8.838602949	76.93587693	0.176483718	4.5077986	1.240159423	3.810345869	329.411842	10.41845723	0.064014353	23.63584559	0.210744695	11.13651382	2.938033333	58.60057423	6.396694978	76.45307657	68.53166206	8.063485892	59.88457181	1.733392004	0.071231191	0.05488989	0.005272458	23.22317777	19.68621461	187.5429222	11.74817268	35.96823854	7.284169234	6.121826646
TCGA-CR-6480-01	0.19379931	0.32506707	260.439878	36.77505151	0.013183401	27.65931689	5.99237308	4.860309122	136.1908282	137.8761558	2.277871041	6.817402929	0.064163323	240.9011894	12.26867714	189.4678417	559.2592298	118.7055381	8.258130652	25.53232397	174.2879751	0.311392314	8.096898349	1.503535653	4.452230302	1341.976871	19.57597143	0.174493177	59.8308669	0.582887635	29.11922493	22.3237788	204.6998964	8.264570228	106.8583421	308.9441202	7.140746627	199.7514996	7.528688956	0.1460627	1.428746824	0.008364479	29.83842384	37.22400468	455.715035	39.75518385	67.67925747	27.09001266	46.80736696
TCGA-CQ-5332-01	0.108435956	0.051980781	62.29303954	9.779514586	0.011056873	28.74379958	2.301466642	2.381222862	18.28506483	137.6775927	0.88409389	2.849274682	0.065415172	124.7887409	3.02792903	184.2956149	197.6648013	22.8145898	5.389929213	7.651133152	28.53626631	0.113473304	2.664291486	3.010528425	6.43879857	305.9511231	22.42476284	0.020021995	12.81317613	0.088378918	5.933244344	8.05008328	57.68969657	14.45736834	38.7582351	165.9485371	13.36427082	82.69511401	2.174393924	0.052498619	0.505727592	0.006567191	17.8436849	18.93047556	177.6574554	14.11543557	13.83898089	18.14776813	23.20111824
TCGA-CV-6959-01	0.054181104	0.076050202	44.60833044	6.808941439	0.013302158	51.06853202	2.944462663	3.624553719	26.5233277	73.21003041	0.668670222	7.065852829	0.030241881	90.18518778	5.377173507	56.55641807	184.9894288	21.11666758	6.295196248	6.847173756	35.37809033	0.129306607	3.290587109	2.216355247	3.718840223	355.8349764	5.147176402	0.054990424	36.3153163	0.097718131	7.647729335	4.538284731	100.1447788	6.864962145	47.14959633	109.0275153	20.13765185	85.01834473	2.816959156	0.086562611	0.190316383	0.006590232	23.31348428	19.16470084	197.5900194	18.70777804	30.21223858	5.747655548	13.57941765
TCGA-KU-A6H7-01	0.023409804	0.032693547	17.07034662	2.21302584	0.007314278	40.10944209	2.264834799	2.943913524	21.59861092	38.58166281	0.512865367	5.593291967	0.012583561	57.01879826	2.735881467	39.97955619	147.162398	21.89559262	2.453659258	8.483128762	35.37428352	0.113018639	2.77443809	1.047744662	2.711906288	121.1486646	2.85650809	0.020741889	18.8673304	0.110135528	6.701519405	2.27860388	37.39369399	4.659489587	44.36497143	64.86835203	10.28781453	57.03063578	1.441143939	0.044255147	0.056583723	0.004410896	19.79278983	14.75824885	143.4932864	6.446514204	21.45176977	3.534730934	3.96450701
TCGA-H7-8501-01	0.029249908	0.049303347	27.98992743	2.994605637	0.009935004	52.35324337	1.255079384	1.771135602	14.39500793	63.53307296	0.570579615	4.150987837	0.049563769	122.3628766	1.609041742	57.61148458	148.449324	15.72326966	4.713864105	7.451202248	29.81035931	0.096534995	2.935119572	4.217628835	4.776844434	240.6107314	23.08597534	0.025356187	16.91826184	0.115383099	3.095270556	2.512924994	46.10625212	7.171144927	31.58119133	85.35117934	17.76873988	78.85501869	0.877119568	0.096587456	0.061321347	0.00399284	16.78062107	14.84132343	149.1301313	8.776690717	14.02172492	17.83801318	7.43938616
TCGA-CV-6939-01	0.042812304	0.108532316	38.18298832	6.266232738	0.013992345	28.39675333	2.171729712	2.583206543	33.31272558	72.12405803	0.88240816	4.96081571	0.046211428	130.0622837	5.388504482	122.4366123	210.2086222	39.3245545	6.223688777	9.499971343	50.39100288	0.182132871	3.45712027	1.003903443	4.697634697	320.3463556	8.9530059	0.052893143	33.11167377	0.146264799	10.13575529	4.504762641	78.05812838	6.962882485	52.90624281	106.8949313	11.70481731	92.06990701	2.496030611	0.092513292	0.145144823	0.006949594	27.37220729	23.83904403	213.0933865	24.09449279	36.92042978	11.16525305	15.72366456
TCGA-CV-7425-01	0.018994859	0.041222955	11.79168621	2.558474878	0.005060769	22.36819078	4.449585955	2.977804541	41.68019668	53.7865256	0.497804369	4.647574233	0.025802463	72.93643328	2.998982715	64.12851223	112.6729626	36.27135421	2.407305501	15.15426102	34.33752986	0.144468938	4.176823204	0.303265235	2.012697568	88.67793026	9.585504494	0.024528033	20.83965002	0.120592157	7.457783376	1.950774182	32.40139017	6.518230959	62.73879709	79.75766073	7.382776543	63.84997301	1.800558717	0.047540923	0.029793917	0.003979449	21.56339051	18.20241562	188.4335859	9.952946289	22.71387572	5.14235476	4.651192444
TCGA-CQ-A4C9-01	0.039393403	0.119400254	46.2491074	7.620084991	0.010605467	22.85804134	2.401490797	2.939271238	51.87461461	73.32178882	1.099091715	4.31966083	0.065385223	157.5583056	4.416149707	95.86181254	170.1740868	56.50716344	5.061670895	16.14157588	72.53710142	0.190062732	4.798136135	0.740482472	3.628572008	274.2018781	17.86780416	0.069882716	26.98538264	0.238691926	11.99513611	4.961128265	70.61365969	9.493118403	57.27413005	109.7447547	7.934790253	95.56383783	2.99815705	0.084839203	0.127072279	0.00678211	22.73350241	21.18033044	261.4028158	20.67334347	31.47485937	17.67922511	13.13421336
TCGA-CV-7089-01	0.128825076	0.406703631	161.9041939	12.21715944	0.021181923	55.4017209	4.943991846	2.598056247	37.03011135	141.896537	0.71584689	8.073891155	0.062527571	145.5836751	4.1914133	135.6172119	209.7494405	39.36268467	15.97918328	12.19603422	60.89593536	0.146860054	4.747076069	2.786583037	4.848347763	418.7724327	12.30829502	0.0770664	46.1928858	0.179888867	7.493645169	9.289267041	70.66425562	12.22626349	59.61486486	117.6505938	26.37024038	136.7368452	3.128623935	0.09644301	1.129644778	0.006758569	25.39862843	21.79639016	246.5915302	46.62753366	28.95922375	12.67823623	26.50477855
TCGA-CN-5355-01	0.020713445	0.043308937	21.51722477	5.822716887	0.008290784	36.51129331	2.376593389	2.404967938	28.66790285	61.98084999	0.570206164	6.449877549	0.027616973	72.0398173	2.639428111	94.68434366	140.3484276	17.48484587	7.364548276	9.786158897	43.96095334	0.096273742	2.648660336	1.858404945	3.720282177	318.106396	2.980220759	0.027269997	23.65051696	0.153948473	7.082886997	2.198748108	45.82433158	5.361056966	51.19767056	79.52336246	13.05519816	116.4547709	1.361135388	0.075258251	0.057822283	0.004724565	18.30005907	16.85455855	170.7209195	9.885777965	39.72275905	6.850196771	7.604127607
TCGA-CN-6995-01	0.036608053	0.039666639	49.07933596	2.529625164	0.007822219	38.05343422	2.552123319	1.569166388	23.7116085	67.07454231	0.292864157	2.832722407	0.036796081	103.5553598	1.602378613	160.8284585	98.01722623	19.12147201	4.682791054	5.803053585	42.80471154	0.12716596	2.54647922	3.457729738	3.914648084	169.296988	11.7357424	0.024633412	15.394138	0.142624611	5.138642417	2.585869908	37.96312305	12.44334939	36.36149287	72.98472662	20.74471103	91.90822248	0.896321564	0.047745809	0.138464696	0.004100367	19.75718331	15.27267878	147.8805422	9.151977917	14.61435072	7.984689482	10.31141071
TCGA-CQ-A4CG-01	0.06622281	0.100848537	41.42317792	8.159813602	0.00802695	33.25137225	5.791570951	3.542726661	62.30086355	75.85925761	0.726890166	6.048634515	0.027651618	143.9830143	5.926817376	190.0511036	342.1015623	54.78473139	6.630161459	11.18947777	62.77816171	0.157185302	3.725932616	1.380361677	4.802942841	224.0026391	11.12461094	0.043019883	37.34925799	0.155484973	14.99268777	7.227303897	103.7036442	8.951563175	62.30932284	190.572236	14.41183406	117.4580442	2.874127442	0.135707649	0.268999268	0.006299064	27.82870799	27.96381697	281.4953702	20.17553391	52.41944946	16.3200637	15.56564567
TCGA-CQ-A4CD-01	0.02852087	0.047370749	16.88300235	3.410051013	0.008207023	20.83293853	2.025098036	2.058147484	23.21036303	56.89277974	0.460754134	1.784060936	0.031375811	121.0386645	2.264431563	124.2638083	120.1666601	22.41637438	4.288261337	7.658514077	62.57207294	0.200902601	3.246674212	0.838429602	3.754154444	244.0428692	7.705955328	0.025717672	13.05093705	0.1249546	6.635572137	2.694420108	57.54839304	9.500607943	43.67436875	100.7669223	10.03578156	65.54173294	1.127849019	0.04300519	0.065607184	0.004973613	20.93594907	16.88560714	137.8849473	8.763713438	18.99496307	7.869214684	7.749623241
TCGA-CV-6003-01	0.062324286	0.133514152	56.05501525	11.38652505	0.010839084	27.96719495	4.552834858	3.007786107	45.92869045	85.07918188	1.109970284	3.875143219	0.032728132	159.7753054	4.934505214	211.9118974	202.9136167	42.62133437	6.653491018	13.50554889	124.8702342	0.26512999	4.522375422	1.435548974	4.679254028	645.2839272	6.251689965	0.045657139	36.55978257	0.246117356	12.81052065	7.016814769	138.4167347	9.383243569	67.76562359	125.5038093	11.42283187	132.2781821	3.704237352	0.083753476	0.307274834	0.006288352	27.86635155	21.54206214	223.1133618	19.47203751	38.65307395	10.89706885	23.11720079
TCGA-IQ-A61G-01	0.202282542	0.151068593	109.0125326	15.05659835	0.028764584	58.25565288	2.631568847	2.749460187	44.93965477	112.369768	1.309931724	5.857225801	0.037853141	127.2914207	4.675463577	128.2480249	320.0403295	28.20577932	13.05282734	6.669526954	53.54769786	0.10731394	3.239884241	3.246451599	7.352664308	1192.619552	18.60365464	0.081374344	31.52742637	0.132173492	8.23188524	14.84981883	126.3386813	8.625650228	84.03389157	176.5407557	23.36082612	140.8735252	2.497101933	0.108476509	1.215675288	0.006989883	35.70621243	34.559967	254.2253739	30.37975568	41.19057571	15.68244843	29.10940935
TCGA-CN-4736-01	0.022751513	0.039854595	23.86925097	2.312004689	0.006090429	27.50294819	2.257725934	2.29434106	30.39168387	86.68066113	0.383701501	4.226472578	0.039532175	85.64182523	1.824831229	144.5364527	189.3210674	30.59750205	5.698780866	12.78241443	32.43199591	0.127190199	3.143985218	0.733417134	4.014781889	109.2287031	3.971931881	0.015806375	28.22600755	0.115748233	7.365226601	2.577709686	51.83339629	4.745881009	47.67612396	98.91785618	11.80693503	97.93571028	0.93876344	0.071457701	0.044172316	0.005113715	20.88505711	17.73563746	168.5437767	8.925180378	25.4433669	10.21347417	8.269719741
TCGA-CR-7398-01	0.02594287	0.030863216	17.00169843	1.919101978	0.004661161	27.44685701	2.572396019	3.11922387	34.06984772	47.3305865	0.417226941	5.268738885	0.02438272	68.13043347	2.646306166	55.88164379	160.592396	32.49513871	3.634297289	11.51315713	30.20893182	0.105077177	3.760623924	0.324487677	2.802636112	82.08955011	4.247637403	0.018679973	19.56520798	0.122741764	6.4882397	3.47488437	27.58794368	4.619680891	54.38721191	111.2815039	7.238493473	72.55516208	1.429853488	0.052759374	0.034205764	0.003613663	18.83549882	16.84623819	181.3236723	6.264954068	19.62670332	5.828287696	5.257559199
TCGA-F7-A623-01	0.052839782	0.122859457	42.44729849	9.115443209	0.016377376	39.66515076	1.204020728	2.747110834	37.54109674	60.21454382	0.939884152	7.174183235	0.023730085	98.2055675	5.493780711	117.6327698	197.2644358	29.04797383	6.880112207	10.42842741	97.56820196	0.178840809	4.232621564	1.825257822	3.977616187	656.9590099	3.647885948	0.076762719	29.35724807	0.211691431	10.04671552	5.002016046	104.6223137	6.887273839	79.01038736	93.75984542	11.96445419	101.3268317	2.493122765	0.086665876	0.232156489	0.005040176	28.23754596	21.70643805	204.6887776	21.11991556	48.02012053	8.31040558	13.09178733
TCGA-CV-7104-01	0.020922148	0.244988791	16.60323131	6.33206339	0.014345474	59.59454319	0.816310993	3.323474569	34.86388266	67.97758335	0.880406356	8.88577671	0.103079567	151.5789513	3.846188345	221.0125709	239.1209923	53.90977744	6.457488637	19.11499239	69.67875689	0.173602205	6.384335069	3.784175145	7.37816925	334.3140348	44.72842532	0.063918565	45.16726212	0.129299165	6.391367446	1.727165442	38.67930775	11.68226174	39.54089043	123.9478174	19.54353887	99.43063316	1.799472003	0.256388849	0.047221125	0.004745642	27.96585225	23.7561429	205.6345082	24.01274096	27.27826862	20.76636888	8.066730325
TCGA-CV-6955-11	0.031379475	0.064491622	18.55182267	3.229440531	0.007994122	27.97664322	2.291000778	2.8120703	19.05362948	50.65774541	0.527762827	4.743338671	0.025137446	87.39138195	3.407947729	63.27436535	158.8956782	25.44482044	4.036901939	6.793799388	47.70397019	0.164828422	3.381984285	1.067863608	4.186694858	157.295415	6.675609562	0.030071409	21.98067369	0.121945989	7.209330702	3.214793612	70.57799558	6.476393187	45.16741255	79.44549404	8.452844095	62.85722477	1.911149627	0.047331853	0.052410745	0.004667334	26.68239482	16.89420508	159.2961005	11.43817359	27.14872429	5.658675534	8.977673446
TCGA-CR-7394-01	0.131152343	0.63598113	145.4946556	37.69410688	0.018333558	40.58074216	10.06605534	6.114488028	137.6609792	175.5820687	3.274560268	9.059458753	0.098087763	240.9971911	16.06032315	582.2243746	388.5127712	154.1822676	20.50205421	48.40686303	189.5843464	0.477560152	8.489935278	0.871823608	4.669495968	1401.871639	7.778010464	0.13697567	91.66784037	0.592373156	30.57553099	12.6327198	198.8883929	13.23235389	140.5067593	216.4027393	14.70882346	191.0796162	14.63481513	0.213968875	0.809939269	0.010464444	48.55763005	55.18377384	509.9860337	105.6851593	94.47835938	25.65056736	66.74203611
TCGA-BA-5555-01	0.094847822	0.116263261	31.52214962	8.668971789	0.009997554	26.08743386	3.418179333	3.076325274	38.70711289	100.1722777	0.371962571	4.338926703	0.033048848	89.45671699	2.922657331	150.2670318	231.5850541	31.1100782	5.813299348	7.725250451	41.43932789	0.159922754	3.129991028	1.6084878	5.86966054	278.1876813	9.486500078	0.024024223	20.63724337	0.169150253	6.886153098	8.15609206	54.60872595	8.990622469	64.96913108	237.4380104	10.95115853	122.0329217	1.676740351	0.085734209	0.374107686	0.00571742	25.83861585	26.90114883	164.4554764	20.07629861	26.37459088	9.333491939	20.61163272
TCGA-CV-7183-01	0.065530969	0.106369916	67.34000652	8.371019137	0.011719644	40.15595535	3.366003906	3.122093149	36.55055516	119.1600826	0.876061163	4.998108778	0.026636793	90.50818585	4.879768367	78.30697445	207.8833181	30.56315338	4.216103257	8.882343076	76.54383236	0.235782034	4.4939231	1.26403605	4.252526822	407.6220178	6.621927521	0.045122237	20.21881374	0.165422355	9.250845243	7.025867149	128.5336922	10.61370601	63.21087636	124.6158495	17.20972542	104.684805	2.532810105	0.073201822	0.229889812	0.006261662	41.13259918	22.66999443	219.9641199	18.8000891	43.74810241	11.41009352	19.16070333
TCGA-QK-A6VB-01	0.067885983	0.097610392	67.48451695	13.54371649	0.006972654	20.58307273	4.483278341	2.672150339	51.83169319	102.8241006	0.885187323	3.584566221	0.051912158	191.024287	3.200502852	136.9333589	208.0263508	77.8190791	5.296906876	19.54553809	101.6060207	0.203472937	5.835823565	0.445395598	3.656852616	363.7520876	15.78374956	0.04135034	30.26038415	0.289057779	12.97927288	8.413356072	78.75875712	7.19040419	59.27946501	130.0618578	5.276547546	133.8981529	2.235205639	0.077166848	0.193410718	0.006137947	22.09603759	25.05585307	257.6030596	17.41309273	28.02249028	16.8641699	21.86063253
TCGA-CV-A464-01	0.043791829	0.070550537	26.05382003	3.640822943	0.010682188	37.11794212	3.757234948	2.737049145	38.38726029	83.20292982	0.732706183	3.98102959	0.055887611	112.7040339	3.656925938	203.9818055	230.5519184	34.43929506	7.862320459	10.74518304	46.40076535	0.181415856	4.438258538	1.402929109	5.915586513	416.6093801	12.4662884	0.032667509	32.8924514	0.166803067	6.888241021	3.769525799	71.86480909	6.533913996	62.83144896	148.3321374	15.38948842	132.4497723	1.872891544	0.102522916	0.094980198	0.006053447	25.29983512	24.63451007	210.537007	12.5459838	31.58483579	17.82952247	16.28033826
TCGA-CQ-5334-01	0.047337831	0.129402077	65.82902239	10.73478008	0.007659852	29.44644269	6.318650567	2.950143583	67.82347383	130.3619561	0.770417336	4.850390052	0.037532741	131.0132943	4.124569972	261.5086381	220.6636492	74.95287398	8.836430499	27.25549265	64.83962625	0.197908012	4.857713024	0.754059304	5.255740664	309.8710625	7.632211271	0.042427626	34.43915984	0.156282746	11.95189078	4.733301352	123.1166067	6.407374917	64.89094454	184.0451759	12.04270959	191.8561204	2.394989223	0.089604183	0.104854207	0.006011437	23.73106946	23.92967397	300.9063592	22.21559365	33.38420095	13.49494718	22.74732092
TCGA-BB-4228-01	0.18092237	0.177196691	168.353165	13.288134	0.014441703	24.66119328	15.03589977	2.937069665	53.57662496	259.43584	0.642536942	2.916288324	0.118644538	233.9971916	4.404638442	306.1599584	350.9090624	60.42606276	12.90241614	22.73417538	98.91609228	0.247103411	5.795915393	1.485249306	7.313365333	526.2483908	15.31175271	0.047545553	28.59026483	0.312904968	14.74793453	24.7626967	114.8447233	9.235473151	90.83548549	332.972494	9.437170463	270.4703642	2.283758577	0.125056858	0.783257036	0.006074931	34.00494759	31.77288914	368.0907186	29.22510422	30.30049643	48.90311553	74.41541822
TCGA-QK-A652-01	0.171945641	0.205909656	100.2168528	19.54045436	0.013599673	41.61473696	8.034850915	2.682253735	67.70587466	178.2443264	1.199557208	8.253820731	0.074867835	277.719063	7.839784148	380.9748043	481.1544043	82.47321408	15.13540146	46.38075609	124.5850157	0.427627357	13.69708997	2.516467131	3.759046394	1154.320305	11.29145163	0.087948781	45.08781117	0.506170517	16.4474982	21.42729486	127.3651772	14.18992988	89.40119292	293.0669065	13.00575991	258.4747441	4.17627688	0.249070062	0.97515702	0.008212852	28.02637087	33.55317497	402.7715157	39.05374471	51.74376392	32.28400795	58.8352523
TCGA-CV-A6JO-01	0.105761758	0.230728959	88.56195795	15.60722702	0.009795346	22.76065321	8.262850929	4.230954378	111.3295253	127.4713548	1.231539134	3.804883343	0.078403665	271.226291	7.823173874	446.8413985	389.2022056	106.0590905	9.474882521	23.339024	88.73859287	0.228922295	6.590306802	1.154698867	3.941735998	739.4387663	13.45286849	0.083108207	50.77610149	0.301177311	20.92870927	12.84834547	120.8790462	9.240809119	76.14537565	312.7679289	7.418322831	205.3888436	3.865793374	0.142102809	0.408579164	0.007758108	25.7965564	35.27809937	414.39022	29.48167038	44.42343399	23.39316689	33.97726164
TCGA-CV-7406-11	0.112130554	0.312964345	141.5403014	30.88431988	0.018405416	35.04958262	5.061369233	3.79773509	102.3338565	169.040131	2.247932125	6.939715533	0.141593582	380.487114	12.55852445	549.0724587	621.2250634	122.1022903	9.003929742	35.38793905	168.8231363	0.646674858	11.49631285	2.111594709	5.825709739	1146.54646	27.33800287	0.167493879	56.56761025	0.417970474	22.53104661	11.65721736	215.3175066	23.46146189	83.11051163	336.7149378	13.54577251	206.5166974	5.840244688	0.459852514	1.150240002	0.012344172	34.4937547	44.6670919	467.5160234	55.04225605	72.33383675	37.82472413	43.85826664
TCGA-CV-A45P-01	0.081899701	0.119620069	50.02919419	7.020610932	0.013128016	49.42956608	4.165086304	3.234359372	46.1281015	107.2977553	0.938438218	8.14774136	0.036996096	96.72264037	4.981664802	210.5950466	241.671607	28.6327915	12.61763753	16.03927811	88.92960061	0.245418502	4.696056843	3.50382093	5.081668245	837.9410075	6.005326108	0.048430356	48.60353035	0.227394483	11.89082416	7.166753884	137.524377	9.539240063	67.85673042	128.6267916	19.22559685	153.0683195	3.132074221	0.125175395	0.210985884	0.006051404	29.19884644	31.57254261	257.2602465	23.54074297	43.86636516	12.29116807	21.08470741
TCGA-CV-6937-01	0.044543913	0.064869117	39.94720677	3.156764465	0.02096821	41.03681959	3.638076341	2.564376597	25.83778737	90.46706741	0.707596412	3.198396918	0.0489629	163.7883755	1.761923393	110.2795902	148.7956268	25.70338648	7.714468153	10.92719262	66.15562731	0.242076619	5.392290713	3.020853513	5.810674741	409.2655317	41.94342057	0.044836379	11.75991712	0.168365309	4.60715184	2.873111161	58.96041889	32.48740775	44.6617461	137.9885327	16.10193273	73.78401437	1.362988568	0.052253307	0.086529691	0.006690241	29.16734341	17.76443672	176.9522453	19.92336192	14.4834741	30.47124194	7.866351192
TCGA-TN-A7HJ-01	0.084344125	0.069902299	62.6356759	8.167133913	0.010701371	61.51426429	3.465151806	2.873633051	26.79574589	74.58820775	0.641845532	8.098071136	0.01090805	65.98326105	3.797027132	44.86533588	194.732442	15.59265493	8.802442928	7.323552646	57.56085559	0.092089301	2.788003235	2.051203376	3.909440916	748.5897697	2.60274324	0.03465838	32.72644643	0.149779638	8.908746401	7.396066697	114.9596375	5.343970812	67.94745189	101.7193283	25.91547899	109.9074078	2.122991674	0.070590604	0.469664922	0.005355305	30.02041589	20.40674314	191.8520834	15.05419479	42.11039438	5.940009224	14.61398419
TCGA-P3-A6SW-01	0.264675488	0.067617336	53.60785202	9.196036819	0.008418194	19.48055912	9.606056062	3.07156283	43.85480951	125.2913656	0.777277951	2.08204661	0.075799979	196.0353261	3.097381544	284.0771661	396.0536891	75.71426658	6.049726448	13.44396794	50.72599713	0.136116541	4.303782389	1.452384019	6.743638357	458.9900953	50.4219851	0.028873781	20.84475289	0.112818426	7.830696864	16.22277867	80.95377931	17.52919793	54.1368722	523.5285477	7.951761407	119.1337591	1.57830696	0.110749284	1.634898846	0.008440615	27.93362636	35.34034975	232.9451471	21.98334415	20.40334991	37.7673702	25.41182707
TCGA-CN-6018-01	0.129419387	0.143336157	54.28446789	10.44141756	0.009811583	31.76346672	13.9080953	4.4914548	71.45802454	114.5499333	0.944142503	5.036477708	0.029497317	123.2486995	6.41892604	242.0555575	394.713905	36.97342707	23.90562248	12.85769023	63.89028716	0.158532243	3.088500087	1.525503088	5.086214057	489.1797964	2.070864531	0.041325178	67.65699454	0.159653388	19.05449543	14.07973874	174.2487334	6.381228616	90.55669467	259.2817566	14.75320188	154.0734393	3.754239735	0.092606168	0.50496909	0.006767117	29.6030348	35.43894128	328.5356223	29.44661669	51.47427563	11.39832344	29.81495671
TCGA-BA-4076-01	0.017937549	0.048123068	15.32900258	2.681832716	0.006000648	35.70274071	1.557945582	1.821898407	34.46338174	65.28580077	0.371401716	4.641391692	0.020956483	99.58766331	2.485217073	106.4352685	121.5286533	27.70016855	2.650517968	9.267923308	34.55465903	0.127970709	2.36986763	1.320113156	3.008901726	84.1624671	2.882457656	0.018996754	20.91470316	0.088967368	7.148013853	2.031494283	33.50892568	6.149611446	45.94434924	56.9819303	14.21566412	73.64139574	1.072389089	0.070763174	0.023952517	0.003569193	21.50221805	17.78201473	176.027002	9.600837301	30.69925653	4.317117278	6.615019987
TCGA-UF-A7JA-01	0.048237271	0.06354473	65.55940636	8.931300858	0.006386835	15.16855541	3.369721604	2.340062317	42.07105504	98.10628152	0.907345474	2.503277073	0.061464677	196.9810589	3.559440728	159.8714005	155.637341	65.49489819	3.418399612	12.23653165	61.63589071	0.168689581	4.795853428	0.884916282	3.831606323	269.967821	22.08517883	0.03428265	22.11428418	0.203295288	9.770420569	5.978775695	56.69804277	9.364776121	45.59081169	160.1093279	5.842144142	104.9030607	2.394397344	0.068487826	0.174113466	0.00656719	17.24143398	20.53529264	204.2498396	12.62605617	18.69399583	16.87928753	19.76358326
TCGA-P3-A6T5-01	0.04938131	0.036014442	16.1640174	1.930768842	0.007260174	39.73467895	2.681916972	2.049587563	21.58732554	59.72489053	0.298527976	5.086436308	0.039730418	133.0164992	1.488327469	146.1369253	316.2998856	29.04423264	6.223084681	8.911669232	26.58326596	0.067101494	3.416109682	2.799231976	6.303334544	371.5061332	29.60105811	0.017481864	14.89722365	0.092423715	4.786558533	3.114065342	34.20432226	6.230337866	39.20486137	295.4406478	17.8813792	73.47441184	0.824347267	0.096455961	0.200332481	0.007830653	20.16808474	21.6569573	155.6350456	9.032960985	14.77309988	14.57640955	5.107478898
TCGA-CV-7434-11	0.012173869	0.016910147	6.543688403	0.752090719	0.003876673	33.52671623	2.388757519	1.793997118	16.56454146	39.83345365	0.205606838	5.754965657	0.023452771	46.02212444	1.546737379	46.69476222	85.15024879	19.81110645	2.549641601	8.282595897	13.37214918	0.064296905	2.219206019	0.400475323	2.315724813	33.30838428	3.258220077	0.010689769	17.21219298	0.055683116	4.190677654	1.117513952	10.55049556	4.797992315	35.42587713	52.36250514	12.96375292	42.79912594	0.870659738	0.054479231	0.013571436	0.003388362	18.31521071	16.78257361	133.6629213	4.536040573	11.59410867	3.865739019	2.802003521
TCGA-CR-7369-01	0.041343741	0.086468194	24.41845733	4.27768154	0.012349973	46.07240268	3.396542659	3.420949582	34.65490501	44.08148455	0.563076941	8.636414835	0.039424795	112.0063197	3.809150696	67.82679579	207.3544696	23.98293476	9.505559478	9.343638617	53.18469528	0.136740978	3.86237647	2.956695096	4.90604559	213.8248934	8.146282951	0.058193775	40.10897488	0.126236145	7.614682681	3.189740821	45.80392885	6.877124702	45.16348609	84.04792308	16.50842169	77.08039684	1.969053864	0.08779332	0.121702368	0.005684385	25.15191603	19.19160282	172.2311435	18.40871606	36.47011996	8.943611353	9.252110761
TCGA-CV-5970-01	0.081831161	0.131782809	61.63158276	5.078053434	0.026700645	46.91232254	1.646483996	2.078781967	16.4778937	75.85508526	0.607705437	3.776202255	0.076390601	168.6307627	2.401600583	108.3198957	200.9042885	20.15536321	8.37200307	4.987909519	47.09707608	0.146326908	3.077048452	2.644344905	9.287817303	237.1686558	47.73193956	0.074495766	15.43663358	0.106730197	4.895036827	6.499609974	50.03766861	11.83438154	35.34306573	48.98824974	22.27320943	80.79608176	1.176556144	0.100097474	0.190467156	0.004776341	27.66560663	20.58898708	151.0223596	19.57541766	16.49615495	18.35550688	12.28366512
TCGA-CV-7103-01	0.088599676	0.210482983	51.84683734	12.63390629	0.012233646	33.45340945	6.983746109	5.878860885	86.52840447	118.3284617	0.664498127	7.726439314	0.044116003	130.7879612	7.778794036	475.4845155	387.980178	64.83447331	8.739305257	25.21183015	82.96517219	0.219648399	6.671236054	1.634589912	3.931414079	477.8331611	11.02244623	0.101077642	51.39854826	0.16380895	17.49682243	9.559772218	119.4316723	8.737189849	67.60236237	475.3124298	12.03589127	152.1113157	2.997021839	0.140734352	0.58381107	0.005999675	28.9527997	35.17988589	289.0645777	34.5122873	52.13531556	14.30797502	27.09799876
TCGA-CV-7178-11	0.071329461	0.372280234	92.40011603	29.00207392	0.01122845	25.7085659	2.911591614	4.072662083	112.8640974	93.80364768	2.361620673	8.715824665	0.073610623	264.160099	9.754942218	150.1426522	282.1226644	119.9628273	5.912057251	33.03454199	255.8405605	0.531071448	10.25357775	0.572681693	4.782826821	674.8658591	26.64300568	0.153909772	44.01068137	0.701572528	26.21161097	9.879694354	120.7983509	14.55434413	102.2724547	203.9171763	5.501270602	130.8268377	6.314271624	0.173411053	0.462399243	0.00973479	33.83537987	32.60303799	354.521102	45.13810509	81.12423159	19.76048076	25.82182673
TCGA-UF-A718-01	0.080744362	0.090245361	48.81868315	5.89788747	0.011940003	35.15716035	3.919509479	2.465921668	30.18972192	117.2752991	0.762317265	4.307588477	0.048107038	140.3294379	3.949796317	293.2457931	248.2052125	39.24440126	4.59653022	14.66753649	64.23124393	0.246581927	5.134758458	1.333319036	4.046293162	213.4411527	9.50419236	0.031997295	13.47278747	0.152116556	9.171680925	7.581182875	73.33227632	15.8467591	52.98232194	149.1403409	15.01636017	112.8620162	1.852896224	0.083015051	0.320818803	0.005267576	28.63187736	24.0463299	212.9531868	15.11109296	22.32974051	12.14877587	23.74206492
TCGA-D6-8569-01	0.046804644	0.077777265	28.86534471	7.340174678	0.01103053	16.27691647	3.439936004	2.264372754	43.7830465	100.6771675	0.54630013	1.582549255	0.070802694	182.4988517	2.783994914	160.874792	166.6373226	34.31895337	2.814590595	11.73355817	62.92331125	0.294698444	5.37296571	1.090248433	4.091981707	217.5536747	20.7157394	0.038775283	12.58271802	0.1826184	7.29538966	6.27365407	62.81961953	11.8144544	48.9245786	212.025294	7.407377252	87.01941467	1.411026559	0.072084813	0.195677957	0.007322988	22.39289387	19.57587616	190.8053365	18.01068032	17.6028798	19.02951148	18.54517452
TCGA-CV-6938-01	0.045793781	0.029997953	30.17382951	5.997565439	0.006549013	32.32924634	3.135623391	1.713326053	26.13536765	68.38900344	0.381329626	4.311212013	0.024319826	64.89292419	2.638667135	68.78729761	121.8165279	20.37351916	2.993146634	12.03534933	50.51110112	0.145602874	4.566698656	1.061745031	2.838114716	307.1744027	6.146578908	0.033528681	17.5484598	0.216535698	6.594801277	5.305391335	66.56731591	6.418911772	44.9097486	93.46153769	12.67821323	89.5480891	1.217040546	0.05009475	0.11059949	0.005752445	18.32192573	16.20246366	185.8938538	7.478758868	23.88977411	6.605230928	15.29399929
TCGA-D6-A6ES-01	0.019393481	0.067904122	16.31081913	2.297861173	0.006741093	59.02477732	4.235866765	2.632058727	36.42219956	44.43558942	0.401256944	10.3412902	0.050965021	118.2816292	3.521478849	140.327707	204.9510148	54.40865824	6.315136747	13.99155567	20.93265335	0.082050497	2.673774955	1.304538625	3.768517685	82.39534828	7.254966913	0.030220828	37.86697918	0.076873249	7.661297076	1.672008941	25.60664883	4.572614286	50.90658199	50.93908324	17.11943816	75.52932896	1.276870964	0.127103267	0.023144599	0.004812424	21.84094787	22.61285042	200.7110715	11.45447917	26.77266937	6.078349468	5.253539034
TCGA-CR-7392-01	0.014877545	0.026077496	7.435682438	0.827873381	0.005990152	48.72102428	0.855239585	1.834091686	15.85890298	32.71038995	0.212487249	6.484693836	0.032059787	85.48871017	0.916441081	93.30989822	92.10137313	14.47590712	3.302895144	7.255809594	21.98878025	0.077830047	2.563990921	1.964314275	4.948155904	58.55166408	12.96147326	0.014881374	11.39019473	0.073741445	2.917031685	1.341220855	13.07493074	8.729972114	22.30407509	56.16199459	15.55570858	53.27701242	0.449132165	0.077108162	0.017968532	0.002741561	16.35362321	13.36586763	99.7930348	5.097238057	9.843171846	6.163845723	1.793402736
TCGA-CV-7438-11	0.147632373	0.14694485	50.13200055	8.883727748	0.014434802	24.85743259	6.458263043	3.719582938	35.50563878	144.0626296	1.116259721	3.661292117	0.136611701	185.0434342	3.558838186	463.1555278	508.4774247	38.626971	17.27598495	14.91670959	89.85155084	0.183975751	6.074194275	3.764853104	10.26447137	885.8583048	60.13807957	0.033416916	29.19071802	0.203558086	7.823723692	7.455712692	89.03420729	17.6366956	51.62239838	482.8766896	13.96077452	114.3290252	2.638997369	0.111951049	1.803557321	0.012672164	32.68474422	30.47723535	230.739591	27.40142838	25.4089484	33.55747701	20.21444221
TCGA-IQ-A61I-01	0.079285658	0.198910724	77.40253954	5.916526868	0.019671249	30.03481182	6.234655923	2.43425731	44.57643519	147.9557461	0.717094117	3.764747812	0.108078791	259.5769712	4.805990065	267.1653808	197.5530665	50.62910963	8.403284635	19.02114719	83.22240386	0.294246953	6.831105913	1.653942442	5.14864238	467.9435713	18.99094879	0.102144292	21.81682292	0.201622077	12.59090403	8.450734952	53.15666893	18.52870446	55.04276224	206.154413	12.68674847	121.5452743	2.950055842	0.16039598	0.278835425	0.007926395	30.05211081	28.54561003	258.817519	42.8387749	25.267783	26.33791462	29.40663217
TCGA-CV-7418-01	0.077777303	0.053235878	33.72309229	6.884872605	0.011626468	30.88130554	3.221771491	1.953724786	24.47065303	97.42882358	0.632402349	4.448045076	0.038947595	79.05348432	2.812328674	83.61383239	134.0637831	19.39513503	5.063452775	10.09100404	39.27159296	0.227036284	4.038246078	2.01189928	3.997241279	263.0585996	13.3456844	0.037565991	12.14123796	0.18626172	5.969873993	7.043113166	49.15989437	11.88368534	46.95027722	112.2059803	14.54012846	92.50536286	1.981391345	0.058873438	0.212852411	0.00528687	25.34706213	18.34054235	157.0227199	11.45595795	19.43281672	9.299593076	19.01457798
TCGA-DQ-5625-01	0.045731325	0.133874682	40.08977812	5.868620375	0.012441416	38.35089834	2.938583425	2.592947661	33.0864548	68.01048403	1.091816254	6.363385137	0.072811173	156.7406958	5.360775824	66.39733421	219.0156928	45.54168767	5.15353783	9.407943306	58.81850252	0.143037709	3.99703219	1.475229665	7.445554931	386.7787929	23.50673952	0.07755154	30.92241367	0.201796297	9.227687899	4.437068136	51.35863917	7.669733958	60.17703313	72.97506645	11.46540433	93.20599195	2.632753727	0.100959739	0.093976032	0.006344978	27.58914718	24.73258907	191.1920796	23.35847146	37.153831	12.09295871	13.39739003
TCGA-CV-5973-01	0.037668243	0.051345788	22.49604494	2.900253978	0.008777857	22.02278367	3.096862769	2.669896899	27.1380729	70.51676114	0.420586556	2.494674693	0.077850535	184.8652647	2.107830946	241.4333629	164.3037195	32.37138022	4.541324635	17.7748789	47.9392946	0.184072763	6.440364181	1.301225628	6.624780729	128.7759651	41.49047882	0.026242437	11.73176535	0.10546315	5.887336232	3.715587242	37.03524513	15.82803674	37.00713508	175.5739651	7.150302981	97.44912538	1.342359088	0.067870548	0.079031401	0.004070967	20.0661065	18.03162315	158.0212168	10.54457948	14.5159612	22.14754777	10.9427536
TCGA-CV-6933-01	0.01988013	0.054510634	22.38224174	1.478641227	0.006498578	28.09577388	5.646108944	2.804311646	47.83447448	99.33818812	0.238931206	3.076563714	0.045799948	102.9501614	1.551313259	251.1210326	235.3809703	48.43882426	7.355820856	13.83628567	35.73723794	0.120543022	3.107242869	0.798808536	4.348843574	135.6998263	13.952549	0.01843786	17.86835003	0.13273664	8.047643459	2.391537403	36.89748127	6.649241021	44.41422004	345.1795105	10.83881148	128.6266844	0.755436452	0.104456318	0.038962614	0.006202294	24.2434816	22.69177611	227.0473846	11.50907837	20.16595389	14.19249975	7.908623437
TCGA-CV-7236-01	0.020583096	0.033438513	19.19477671	2.322974145	0.005959918	23.95329652	3.951752772	2.683135618	28.90581245	50.91537363	0.558021495	2.789094598	0.019697188	79.73361196	2.320567403	46.9391065	115.2942279	25.88938518	2.022358501	11.57753219	44.84741673	0.119348246	3.672977778	0.481627186	2.873507622	122.4174008	9.416870374	0.020132871	15.38329538	0.127676354	6.745285399	2.169065134	31.91261224	6.468643504	36.39048211	118.6185582	7.555493777	61.73574144	1.41442773	0.041546337	0.04448547	0.005464205	18.71007456	15.65160856	183.9079493	6.540582119	15.09741747	5.688563599	4.082438108
TCGA-CV-6953-01	0.077171816	0.299893551	94.39076136	4.312502976	0.015860999	62.37695867	4.390737125	4.179919246	51.77024785	148.1116627	0.784279767	6.361732662	0.150022757	246.6459087	4.564782994	205.6817778	427.2380224	46.63545113	17.52821299	14.37439846	45.36583176	0.102123105	2.714757194	1.821104868	12.34998065	276.5055201	43.23530333	0.060367412	30.58712144	0.151238373	8.887623424	6.253610044	56.36033999	7.457875973	54.30595359	200.680017	19.55919045	148.9844603	1.922011002	0.149413472	0.103864348	0.005616501	32.67753891	32.17437485	278.937306	43.70566014	18.47806921	40.78904542	26.43683717
TCGA-CN-5364-01	0.038713864	0.074325831	33.98077373	4.450493271	0.012237906	53.18593626	2.716194982	1.978453453	25.53785189	69.81383303	1.025090582	4.450937891	0.070780987	209.9009777	2.508859065	134.7187602	175.4302198	31.33968984	5.778532902	8.363418033	56.75642421	0.130502048	6.248562992	2.987210643	7.155124715	369.2095147	49.3352188	0.037098826	10.39130837	0.147714011	4.935409955	3.129370818	59.77107952	14.56115904	40.36849501	89.33326626	18.97867507	78.52494115	1.404945862	0.082920603	0.095436993	0.003717167	20.8319608	15.57678549	176.6247474	11.37424189	17.59930596	22.40876615	6.790498654
TCGA-HD-A633-01	0.066530922	0.114280062	43.41368553	8.608894544	0.011490988	44.16164971	4.115828377	3.74438822	42.33664743	69.77327957	0.734888051	7.346845051	0.019158549	72.00443486	5.295385741	76.16447613	215.6219965	31.50435248	4.856707176	9.489452352	81.43709509	0.171708711	3.868514803	1.898378767	3.932781548	467.0515128	3.616001148	0.064646275	39.27704253	0.187196037	11.98808587	7.285838114	123.600021	7.141006292	76.28003671	162.1181147	13.89421201	114.6217756	2.650744455	0.090788682	0.177801175	0.004960365	28.66848104	21.29007169	236.4305057	16.35818804	54.61867214	6.504663418	15.00339078
TCGA-CV-7253-01	0.114506005	0.102109582	52.41462866	12.7571158	0.007703103	30.09656507	7.341946047	3.418328265	44.03091995	103.3004169	1.489795532	8.947955643	0.030307023	143.4221844	7.505555174	181.4045608	469.1098861	45.84998921	6.356404586	25.16015015	117.7917999	0.264558713	8.743233684	1.145133083	4.129199694	653.489693	6.857612598	0.054663032	50.14231656	0.332800501	14.25284714	13.41087781	153.3734406	9.465994587	90.52148052	244.0079845	8.576555925	146.8833937	4.165839067	0.105751969	0.306366753	0.007063244	27.35920366	25.21098889	296.2123359	20.14288482	67.60535755	15.18324285	31.29351061
TCGA-CN-4730-01	0.082742047	0.250318698	93.11992992	16.87839634	0.018281247	47.95981711	3.409782007	3.768826657	63.59454162	127.4758265	1.326663995	7.931482922	0.031533762	125.2316089	8.74532294	189.1706419	279.4304706	46.77259201	12.49298795	17.80685595	144.8575523	0.364338277	4.280236274	1.52598801	5.295596194	1068.375996	6.719610436	0.091558902	56.42183536	0.303651023	18.90244399	10.95011869	213.1127615	8.448779498	97.31562399	152.9782393	17.27755812	167.2065402	5.228269503	0.100795868	0.512076834	0.006636878	38.16972776	27.21671051	289.1262248	30.15477719	54.50007723	10.44684646	30.34837963
TCGA-QK-AA3J-01	0.044908446	0.180092687	52.4521924	18.45068153	0.014519084	24.42272731	3.261393217	3.853245303	89.90787549	102.2164344	1.28735516	5.443132523	0.091495409	180.2943293	7.097489159	155.8832573	268.2370261	84.99106604	10.65094073	19.02396495	91.04647757	0.253239283	5.99518157	0.929217191	6.33355971	549.345417	19.60639	0.088002327	35.45335411	0.239348992	13.66236386	5.132986747	101.4515527	9.330637119	80.55701498	208.7945117	8.836842952	152.7670302	3.86995122	0.139413879	0.306699552	0.008051094	30.42139788	26.82088198	328.6808434	19.29226086	54.71296388	26.28138958	15.31116787
TCGA-CV-6959-11	0.04208581	0.063144996	29.51548198	8.438151973	0.008382102	31.65513638	3.316936371	3.108181871	47.72097367	62.32281358	0.782249123	5.81212777	0.032351453	123.4799596	3.928345879	88.17104133	229.5407192	43.35634809	2.610187554	18.46304498	75.61214402	0.211949314	6.733818626	1.269374022	3.422821897	344.01051	15.91644492	0.052151855	25.96451515	0.250624819	11.57546577	4.128732595	57.931457	9.635180943	64.07177473	130.4511421	7.47445302	82.77859491	2.654644206	0.072746957	0.111956843	0.005679595	23.61550527	21.64516066	225.1693732	14.34665205	32.61266954	10.65477861	9.178319432
TCGA-CN-5361-01	0.067716319	0.127722624	87.8632523	18.50887785	0.010853931	28.41697902	6.574146481	4.519777494	83.77602826	98.82456463	1.041275518	4.870144439	0.083350564	230.9802421	5.779270681	166.1359374	187.4778888	71.43547183	9.605084388	22.39309045	154.0204578	0.279609358	6.937110244	1.547188976	4.587901639	618.8033337	23.17839839	0.090929328	36.31871499	0.353453637	16.69668703	7.425144596	93.52276443	13.1532552	72.51343372	146.1876311	8.383361546	119.2012936	3.700978619	0.079909953	0.237591725	0.007392832	26.86433023	25.87822067	291.0647323	23.61338845	34.73345179	19.99149367	21.77567741
TCGA-CV-7180-01	0.07252115	0.265321456	84.19330716	17.02818266	0.018228215	37.24573148	6.02912789	4.154330209	72.14078301	102.3312607	1.260586616	7.790515857	0.037850234	138.3657606	14.07787128	119.4031646	337.5967655	78.05201475	6.770531966	16.51962334	73.04073108	0.209299092	6.070001836	0.78083887	3.722196057	742.3419991	9.206952654	0.21539871	71.20781238	0.221391759	15.99845556	6.413039383	115.7425263	8.357755995	80.74731838	168.2474195	14.65888737	120.3356449	6.379205513	0.272188493	0.473571034	0.007426983	35.44978993	40.05476734	357.3955954	41.77840509	94.69321086	12.31085466	26.65872205
TCGA-CN-A49B-01	0.08083324	0.046628878	33.59297413	4.801178438	0.009951174	22.94213343	1.950072072	2.123524005	19.05238478	78.20047463	0.312092492	2.180004795	0.058444887	145.9702153	1.504620122	219.4547288	141.9333703	21.17747831	5.805420423	6.575993498	36.31205147	0.1029433	3.422532328	1.818971451	5.082347145	146.304994	21.78315031	0.026084454	10.52752965	0.116176836	4.752378131	7.489031642	39.95442849	13.03743619	36.48202399	124.4546265	9.24823457	108.7848799	0.869276408	0.057497095	0.182056979	0.003428232	17.51186894	16.07287707	138.6411243	9.231640431	13.25772224	21.80190279	14.82003535
TCGA-CV-A465-01	0.058881072	0.052607279	57.53472682	3.250293917	0.010575752	24.52005069	2.522700866	2.529229688	25.28299949	68.60758984	0.558466209	1.523797745	0.039424888	76.03457918	2.462775333	40.3528488	146.0514817	11.73384944	5.686137488	2.397119714	27.61631587	0.066306407	1.842443654	2.85397954	5.326208135	315.0721937	16.73421176	0.023820103	15.72589634	0.064496049	4.770562909	4.246316204	44.70281041	8.579890694	32.9549261	160.7600442	11.83484962	76.06605549	1.554430085	0.044209065	0.325278507	0.004188868	19.23958692	17.48275271	157.527559	12.40462872	18.02640274	9.77404555	12.6458095
TCGA-CV-6950-01	0.071764141	0.141093318	55.91161951	6.565138518	0.014191047	41.53491584	4.637865616	2.83949552	37.84960574	89.59337849	0.814368858	6.672314514	0.03114593	130.2784682	5.432283507	121.8809349	252.9897344	34.96764421	14.17709258	10.71182297	64.71479357	0.143060443	3.185378877	1.986164952	4.436350679	628.5964215	5.822752771	0.07685472	47.4853454	0.139833911	11.68889883	7.215122129	149.2386644	6.846376599	67.52502112	136.9320501	17.03515615	138.3582024	2.656618172	0.090041792	0.156916997	0.006855351	27.81090588	28.5177089	259.5608282	21.70785347	47.29260226	13.99924261	18.38637308
TCGA-CR-7388-01	0.068700298	0.118697902	40.8605754	7.230454318	0.005158419	15.29935704	4.859651984	3.11824412	44.46659163	118.6566866	0.569000228	2.254639586	0.022094806	115.4136856	3.062535227	349.2079665	319.5916415	54.10703847	2.585104898	14.29684771	64.40928637	0.088925578	2.701558651	0.896770767	3.256785054	238.0088611	2.082612014	0.013070765	27.12892273	0.139374782	13.8647442	10.02418621	118.9749676	4.662028054	80.06006509	286.5096231	7.18316362	138.9166758	1.565446369	0.099049474	0.205202523	0.005030287	21.12453673	27.90063962	316.0007691	17.53757226	31.74246098	12.21879781	20.92363587
TCGA-CV-A45W-01	0.052918945	0.075304012	32.4593912	5.113423368	0.016483152	87.79901023	7.237098284	2.024879046	17.57829898	83.63601756	0.562686463	10.11993367	0.021042683	103.8146659	3.037188768	31.00701759	146.4800663	16.985596	11.1897776	14.36369221	31.49587477	0.09806322	3.436829905	2.228299813	3.898016805	305.9070945	3.352904736	0.046218915	28.82770999	0.100090529	7.656811876	4.736171399	67.85658311	12.27163779	47.68173628	42.90158852	41.11419129	76.19219743	1.892514938	0.089811366	0.183402368	0.005721737	29.66357639	20.69702924	164.2966385	18.08980156	23.6044429	5.781435159	11.46886318
TCGA-CV-7446-01	0.276118896	0.267178805	100.6765236	12.08262582	0.020299791	22.64230754	9.089141757	2.403493152	44.91134749	219.1059914	1.246719476	3.1181228	0.229533856	271.1479283	5.989290036	474.9628906	482.2277759	65.14254181	21.20791018	21.36924935	67.12477323	0.29355048	6.643143759	1.636548953	8.693929631	703.1261627	42.60935326	0.071202968	28.08562756	0.264610484	9.004709656	21.29628976	61.58965401	15.57649297	52.44556925	288.8947747	10.81901769	227.1192321	3.518131781	0.138973279	1.786571523	0.007950215	24.01953207	35.30604742	281.3411242	60.40496941	23.73104085	72.50249962	73.00102489
TCGA-CN-6989-01	0.042614078	0.040067307	13.53147413	2.007112757	0.008428412	86.91461695	13.44435967	2.933477582	14.04244516	82.16374941	0.669371121	17.57665154	0.036117299	110.8203796	5.378949274	178.2092706	190.5126333	24.6067536	9.750971083	31.88364475	37.35665102	0.144082773	9.521930213	2.505758892	2.1284657	192.8557852	8.93222548	0.061283566	24.88092481	0.106551078	6.435769373	3.445646705	46.04568735	25.09732239	45.46177017	129.2016484	23.3498584	95.90099439	3.188033987	0.07613059	0.046257041	0.004888263	27.2845237	16.7351171	164.568413	14.77953258	25.65216888	9.653958556	12.95053038
TCGA-HD-7831-01	0.030318655	0.050818489	21.98885246	4.993065329	0.006086349	48.32484595	5.643827626	2.554254311	35.66125822	59.94652677	0.385657345	7.554392987	0.023316277	71.03411047	3.926202337	149.3317715	123.5960034	40.67278361	3.698086406	11.42966429	33.07412	0.12103911	3.670798491	1.892033392	2.858346515	133.8815646	6.945230989	0.022880942	33.18234645	0.109073389	7.439347068	2.790823772	50.83709123	9.26470326	43.8845281	65.23979408	19.73452197	92.47579922	2.162271032	0.064728502	0.061003992	0.004150193	21.01721947	15.01548627	180.6030905	9.20293909	25.65236249	4.579735619	11.29826036
TCGA-CV-7183-11	0.096951855	0.193989901	75.18212362	10.47853726	0.018446404	55.93005901	2.773724336	4.183156526	32.28551368	213.9284857	0.917090902	8.396679742	0.029548661	108.4544474	5.180421946	286.2878873	413.7676596	50.15674578	45.99752492	15.85648917	78.01185231	0.130499125	3.333363631	1.613564092	4.041939191	825.5821846	2.363360316	0.047895406	58.9648583	0.194879749	12.83879941	9.908230228	183.9629574	6.71797552	97.77782002	141.2829818	22.12573337	223.9575204	3.005276968	0.090215466	0.495833384	0.005065492	32.89327654	33.90283102	314.7530952	35.5750303	46.78232482	21.78970621	35.04600213
TCGA-BB-8601-01	0.039060982	0.092389824	33.74235324	7.439562134	0.008286122	21.86620537	2.854890102	3.426838847	67.30756335	77.21883698	1.086392275	3.902542165	0.039582417	130.452236	5.793476307	177.211231	217.5481951	52.10683896	4.083436858	14.01244022	76.89018518	0.232110839	4.623365579	0.632616798	2.897167575	355.6238497	6.075875424	0.05134156	37.85138898	0.206150195	15.2274814	5.069313083	107.8628682	8.425399353	64.10334284	139.9366217	7.384172512	107.008974	2.310612722	0.114188746	0.111593954	0.006131096	27.12092358	24.33666854	317.9253091	18.81911676	55.67202674	11.09388701	16.65649408
TCGA-CV-5979-01	0.05278418	0.152541995	58.62359931	12.68362893	0.010471945	21.95747241	4.981796391	3.290854593	79.72062372	102.2516476	0.839502329	3.690691606	0.065650389	181.1706809	4.496805869	494.2434175	225.7007253	59.3018055	7.544623514	25.11590086	107.1763618	0.321305425	6.958885321	1.125641824	3.901898431	439.6627225	8.216932797	0.059243952	40.10858281	0.29841103	16.80126955	6.635174876	92.07749342	10.31153135	64.07914565	226.1930306	7.718448896	138.3643109	2.550022659	0.110018838	0.265445131	0.007262486	24.04510731	25.60247881	290.5825512	23.47544022	49.17975252	19.24420457	21.07722871
TCGA-CV-A6JZ-01	0.040498291	0.077270685	25.97585683	5.424346861	0.009300143	32.51990207	2.396847253	2.407565858	29.58825832	81.45550716	0.445932294	5.608132932	0.029278669	98.24085857	2.308273018	80.2251554	217.657211	20.0559645	7.054987594	10.88110313	52.06004355	0.123813221	3.12051221	1.424656224	4.336854096	246.3435207	6.268221601	0.02641519	23.01550439	0.1389522	7.700977298	4.41463999	59.89263934	4.316523161	60.67801998	74.91910558	14.14642351	97.49134694	1.228698375	0.067374567	0.088553436	0.005111379	21.53938499	18.5179629	199.4680994	15.32327237	26.55055586	8.7856274	10.54962697
TCGA-CV-A6JY-01	0.214809934	0.209588535	93.41809614	12.71113042	0.01422784	52.1665538	11.7689359	4.002202255	49.50347632	113.831903	0.643644457	8.870817533	0.035944272	127.9313868	8.091176271	321.4815701	356.0650142	63.47533885	12.59450507	15.94062373	60.9022117	0.114977618	5.322143355	2.170748185	5.877677487	490.4059334	17.6281921	0.087731052	63.48049088	0.155626863	12.42658169	12.08204048	109.3382938	11.14401226	82.58125009	349.8038777	19.44342985	174.0965184	4.968839326	0.129755012	0.640250807	0.00525772	34.0387868	32.12252954	298.6125299	32.05664659	37.4210301	16.40073131	37.91466534
TCGA-CQ-A4CI-01	0.02360752	0.06451674	29.39909204	3.44040416	0.010656797	25.37578142	2.3715293	2.329764106	28.02250711	63.0695586	0.397236978	2.249450354	0.074581758	129.6872762	1.577685954	136.0410436	89.79707957	19.35911734	4.896874739	6.838320894	65.05457163	0.171239499	3.044254926	1.624576703	5.265400508	152.8107317	24.09153487	0.02685165	12.94736875	0.139437589	5.144219225	2.175876167	38.08678099	12.63582047	29.27459705	76.34233254	11.38632532	75.42814556	0.858933509	0.052881708	0.078676622	0.004831872	20.87869064	15.1907552	158.9782402	11.59521125	17.4639972	13.13651524	9.715556345
TCGA-KU-A66S-01	0.036835264	0.062791063	31.6938404	7.092245462	0.005389756	20.75515495	5.032247805	3.312317583	55.51628395	96.35437476	0.532056473	3.597696874	0.055304498	155.7578415	2.473854889	205.5108323	165.0637581	49.40306537	3.965582272	12.96894146	73.00135365	0.214447332	4.154396492	1.141931076	4.616272346	227.8343327	13.11643768	0.020268913	22.5971145	0.209497901	10.7054519	5.148626057	44.70863308	10.0246904	54.13286644	186.4360112	8.663994966	118.1852164	1.288658736	0.068157353	0.1394014	0.005402992	26.67101119	21.75639875	218.5417427	9.478424301	19.62342347	13.27556434	14.88542011
TCGA-T2-A6WX-01	0.028652913	0.054651822	25.74686195	3.332692145	0.007049465	25.7889838	2.258731689	2.229398568	31.90279704	68.34220344	0.572262716	3.998784877	0.031746164	93.04120535	2.723629185	58.74243233	129.4018835	33.76682798	3.635637664	11.36635954	36.79667635	0.129489326	3.031568271	0.651778185	2.788143763	126.5609339	7.507126437	0.032499386	25.19588788	0.145914153	6.303107774	3.064104003	33.50057736	4.42433454	51.3660159	73.63868984	6.709953034	84.8920846	1.540508831	0.056827276	0.029058038	0.004326565	19.24463741	19.26094927	205.5194956	10.77969282	19.96131808	6.355583285	8.291485362
TCGA-CQ-A4CA-01	0.034855444	0.097909535	40.28249547	7.032855778	0.01781572	42.83534694	1.517661022	2.391420281	33.54666361	45.32788808	1.233366712	5.303906774	0.037773788	112.8827891	4.46192996	45.08008353	182.5906958	25.48702558	2.677675261	8.168279068	56.32234676	0.154003466	4.34050498	1.295436303	4.759547005	609.8810987	14.77848354	0.092670144	23.36965548	0.202446521	7.611998892	2.739644705	73.13325764	7.943118595	70.39780069	69.36456754	12.63702039	66.75861499	2.991441696	0.074630394	0.139178001	0.00613544	26.45290979	22.5530985	167.1298479	14.35521413	38.73123811	8.282516261	6.321888296
TCGA-CV-7250-11	0.033412613	0.043663074	13.40276264	3.351594654	0.007399485	30.99883371	3.090023798	3.73139678	31.67228079	45.20185775	0.360926758	5.151725961	0.013490297	57.20824599	3.196469673	86.32113697	208.5275666	15.83694372	6.516942607	7.477825111	44.17146916	0.144405324	2.54989509	0.75447192	3.396216682	190.5886671	3.364631436	0.024662232	27.28260255	0.136008149	8.145081026	3.730721459	72.5169031	4.899221803	57.96342314	122.9968023	11.56822824	77.08409919	1.652572451	0.055789914	0.072501078	0.005179057	23.15254421	18.24665728	169.6837953	10.10474414	29.23070256	5.506998867	6.657631547
TCGA-HD-8314-01	0.075165491	0.102120908	64.69518794	12.06910557	0.007055933	30.49179444	5.923685794	3.562925255	72.74476291	97.56632873	0.710772052	6.437650658	0.041975084	139.5185671	8.015601597	225.9591006	232.507369	62.2678955	6.644005675	26.47391743	75.4803443	0.233502666	5.737841835	1.027781833	3.907536173	412.8755003	7.433508409	0.053057016	46.08121278	0.204723388	12.85093667	8.24179675	112.6119781	9.385642948	67.00913493	277.0618252	11.75651056	170.2692246	3.846452037	0.115959057	0.293127855	0.005993397	25.24046972	27.48098196	300.8410947	20.35302941	44.12917861	10.98140122	24.67022988
TCGA-D6-6517-01	0.009394374	0.024617003	7.033072624	0.693278718	0.007673564	262.8796903	3.057082753	1.900376347	12.81861567	37.79234617	0.236054679	39.93569369	0.021341393	85.40640407	1.905996828	33.26589809	280.9980657	18.46755135	5.562202332	13.06116836	7.99175595	0.032268355	4.477007031	3.030285438	2.998057314	61.2778852	17.10563439	0.031071351	16.66059577	0.028102503	3.587311456	1.155371931	11.19368137	9.48835159	31.80422524	22.00462297	71.83569947	37.05154048	1.100730379	0.197549558	0.00610208	0.00343174	19.77715747	14.95323348	153.8434256	7.74388783	10.83960761	4.069797636	1.433926564
TCGA-IQ-A6SH-01	0.02135487	0.033018215	19.69497339	1.394985726	0.007810675	64.00607101	10.42865124	3.316706678	24.09186941	89.95612966	0.279772894	6.646155621	0.030875055	101.1974873	2.220488369	187.4351365	158.1355392	21.74111713	4.594741369	14.36640003	40.39389329	0.129534276	4.224915179	1.418544914	5.409832679	85.50615564	6.308804238	0.018656495	17.50470337	0.118706314	8.119039966	1.853272323	45.76167462	10.00213999	39.65633865	132.699977	24.01358909	92.41509222	0.958221315	0.074060322	0.020780071	0.004729632	25.61324077	17.16178801	184.3644724	6.223494972	15.4187981	6.310287912	9.610740392
TCGA-MZ-A5BI-01	0.028033887	0.066832423	32.44615943	8.210525832	0.008568404	31.1082099	1.872068113	3.306279005	35.80461001	49.63238529	0.536999338	4.075323382	0.027946269	172.0199134	2.478502198	115.9123487	138.2809439	37.98260109	2.754257171	10.8581781	93.43428119	0.206043765	3.591157805	1.404151982	4.130455734	322.8375138	9.778038527	0.046177846	21.12910712	0.237001119	10.32308638	3.34896795	61.80045341	7.532984386	48.66408732	99.55956749	7.731223501	85.24733683	1.200311398	0.0580948	0.092210515	0.004534472	22.63819315	18.4367587	171.8575187	8.575881292	27.4035249	7.898752714	6.323182865
TCGA-CV-A45O-01	0.023201346	0.046034264	24.14940694	3.699751679	0.005710651	46.41699425	6.890053841	2.678115013	25.6707604	56.57916569	0.312266187	6.011997021	0.017059923	71.43342766	2.083921076	45.61771249	145.7445022	23.10284253	2.913595145	8.643068834	51.97742665	0.194615928	3.206362638	2.193941544	4.68608445	190.3904646	6.49356344	0.017370936	14.71670806	0.161956991	6.624923312	2.280289225	43.52442248	6.566875181	50.37036949	97.8310936	15.88699833	69.36369658	0.879191538	0.048802643	0.031794612	0.00477564	30.76050343	14.60847845	150.0157679	7.222379094	18.13247045	3.889176636	5.682579749
TCGA-CV-7235-11	0.100123269	0.142170694	96.83413111	11.75663982	0.019252537	33.0009053	5.67539052	3.575269417	52.42569546	125.4750111	0.82050215	3.904807364	0.055615567	110.2957938	4.199006049	135.8199259	194.9023856	41.52814848	10.6584567	14.4874393	68.99657044	0.207714224	3.670229469	2.228291447	8.291681174	510.7165928	8.820102375	0.09676652	41.36634933	0.291565502	11.26712806	11.09557162	101.4325726	8.445957204	65.82230983	288.0055987	13.26524063	183.139963	2.351331311	0.102353336	0.625394467	0.007464187	30.37845211	27.83279701	282.9443052	22.44996685	36.21539024	16.23129847	33.69469543
TCGA-BA-A6DE-01	0.045372161	0.119072543	39.11153956	7.352738361	0.008995503	23.4448971	5.255700937	3.715083267	72.32934765	99.00116968	1.088352952	3.909929017	0.09047367	157.7666058	3.928301159	260.1002893	238.9892888	64.36013363	5.603623451	20.40043461	118.9339758	0.305838809	6.642991561	0.760004277	5.90833497	308.3271185	18.5280766	0.042979627	34.10583368	0.282624231	13.40437348	5.679852363	101.8289855	11.13247664	59.57400527	270.9968902	8.012852418	132.6613965	2.292541616	0.091499351	0.147707531	0.008505747	26.77732123	25.36955855	275.0460711	16.72220696	36.58612993	15.29055858	17.71073075
TCGA-CX-7086-01	0.122355174	0.203767031	86.64347301	20.01507963	0.017921507	36.55201185	6.8202005	3.853485601	70.69487344	165.71814	1.785748021	6.674426648	0.093257911	222.4276989	7.504472115	315.2107274	785.0276814	77.72588728	17.85628783	22.37968372	115.3733191	0.360390282	7.899012156	1.947313012	6.121459389	1008.857776	14.92285126	0.1234418	56.19962436	0.401368761	21.65549212	15.8390913	221.9837827	10.85361688	84.20384791	297.4649844	12.09280095	218.4775459	3.763240745	0.142060212	0.742881193	0.010511819	32.09279891	37.49037489	371.9870587	36.32081768	77.54131396	37.8418313	45.25189808
TCGA-CR-7379-01	0.110610853	0.069364797	72.0954028	17.79831463	0.009429998	17.25410236	2.784891574	2.681090989	47.41131579	96.85798123	1.275287908	2.693876751	0.038622074	129.5425384	5.22606066	273.3177632	237.9607082	54.5439152	5.723330433	15.44737871	77.44933999	0.365228751	6.097028244	0.978915804	3.580124454	609.0421401	8.436644386	0.037349521	31.8771434	0.331655264	12.39579867	14.96920932	107.9545053	8.470453903	49.11325018	168.6448408	6.468844129	133.1211344	2.65024194	0.075063718	0.723409683	0.0064205	22.95719873	25.47257393	318.4972151	18.05369853	43.30172597	13.64686183	37.96681719
TCGA-D6-A6EM-01	0.130667994	0.756445318	103.3188864	17.12238202	0.030160505	195.627141	5.905621357	2.613453981	33.2681781	151.2443655	1.134010554	30.54037982	0.089351158	185.2627108	11.14633509	213.6398602	400.5246261	90.9485737	27.51152836	6.671623386	44.08316357	0.106389709	4.505414381	7.5283308	8.485050231	574.7230769	71.38111444	0.168241622	37.90666679	0.116583087	7.856143143	9.979882025	94.25982312	37.45434362	82.4975379	65.92440421	83.14298572	134.9775194	7.447400982	0.311403751	1.915695986	0.005745969	43.75249038	25.90776901	256.0122798	52.9169533	67.3440764	31.60314091	26.83792493
TCGA-CV-6433-01	0.056078225	0.066532392	21.15237449	5.563445361	0.008095857	18.62077808	5.062237141	2.313776425	24.48932718	76.78380384	0.593137412	2.792578669	0.058894333	100.2328241	2.475587797	139.3646686	160.5025503	22.10428101	3.75191781	11.39311044	48.87927556	0.220198385	4.396729361	1.359349732	4.951879144	175.4096751	32.51380724	0.018822629	15.26108763	0.154216006	7.090104174	5.292214798	48.33865807	13.99700663	28.03719443	146.4655593	7.919587352	67.16361512	1.422733891	0.056680754	0.217318051	0.005464395	20.87999172	17.38495987	138.0789582	13.91322046	11.12658115	13.88622711	16.72722686
TCGA-CV-6933-11	0.048175069	0.056113239	38.05380528	4.186684985	0.010363105	21.7760329	2.150835201	2.137385583	30.10509634	80.06686289	0.594839618	3.552883061	0.033582434	66.24848269	3.556860362	134.070029	167.7679084	11.95054467	7.230076282	6.824683369	24.45247187	0.140128644	2.777298355	1.370877361	3.619264007	262.5851202	10.54727258	0.028587968	16.8289569	0.088416096	4.671790606	3.985348074	69.12257245	6.307254067	28.2091588	192.9728554	14.34337065	100.3521249	2.015574479	0.058930278	0.182057666	0.005230138	16.29875529	14.84754683	178.9196918	18.9678195	18.52314496	10.57839504	20.84714309
TCGA-QK-A8ZA-01	0.02646069	0.065654755	21.35486186	3.14462847	0.006255193	39.95218188	3.731755146	3.196490135	39.52186875	82.9240122	0.416779471	7.237270944	0.020964373	94.40236465	2.788683565	181.0295607	151.7359361	33.83307487	5.343265294	15.12254632	50.06963502	0.158752799	3.937932645	1.069584507	2.841005442	163.0113037	3.559588085	0.021984504	30.01235069	0.108808923	10.64054464	2.812173971	66.56967018	7.459999363	63.72778811	84.44804434	14.43454994	102.9661448	1.554753558	0.062945469	0.043028961	0.00501711	26.96903516	20.04696276	214.6167947	13.49273391	25.43363276	6.843019467	10.72779886
TCGA-HD-7754-01	0.08905745	0.109713616	83.52664982	8.126314368	0.00989623	37.27069712	4.083803363	4.465018693	71.18260328	105.9585577	0.589062631	4.457617607	0.029572824	109.0154364	3.841059464	132.6690264	257.556481	56.62372191	6.641132793	13.08302226	60.49352926	0.105075603	2.716648057	0.814791683	6.387305524	410.5366945	9.350277121	0.050398374	34.27694951	0.190554535	13.21328253	10.01783606	95.33580987	4.046789568	105.9243332	361.5911974	9.457149537	137.6146452	1.885088116	0.113443012	0.264509288	0.008152323	32.40859692	33.86530636	312.3433548	13.84482803	30.34208238	10.74372425	14.68884429
TCGA-CV-7245-11	0.04140121	0.046208812	23.56076797	4.797099574	0.009910994	30.49187456	7.350951621	2.605422944	22.66776015	92.82413035	0.46744687	3.503084714	0.015843335	66.61489951	2.436901955	79.52989814	145.477872	23.78034664	9.767355652	11.18743916	59.1146856	0.174602591	4.075945675	0.963629351	3.137220154	301.5502644	3.474606766	0.036981098	28.97007407	0.127073474	7.372887803	4.373520859	73.66101169	10.23127076	49.33140093	77.90457651	14.5127705	86.2009206	2.150483824	0.051303706	0.161890802	0.00577941	27.67752792	14.66284716	178.0485919	11.45372339	21.57573201	6.294752916	15.11032389
TCGA-BA-A6DL-01	0.089164643	0.09647823	56.57194233	7.606333445	0.012070999	26.59727098	4.545063913	3.636615832	43.37627727	103.4475521	0.907219246	4.769192716	0.037273385	153.0107963	5.218414353	204.4046529	241.4346437	38.9250264	7.90685025	15.35374756	45.76109185	0.180970195	4.554007003	0.602380919	3.77002439	386.8277498	8.291240813	0.052606819	39.70349711	0.192860639	11.86589356	9.495909371	122.2597034	8.216176301	54.9539532	144.6725024	11.42303053	115.5025857	3.682289074	0.091453289	0.617307668	0.006564141	26.4816317	27.45036009	257.5251866	21.53073691	31.1063166	10.70830565	25.17892739
TCGA-CR-7385-01	0.088044438	0.103807214	42.19427854	15.42437267	0.009805098	28.7839689	2.395944018	2.939402383	30.01568533	78.35206201	0.552741331	4.979750843	0.026659386	130.1204437	3.780903242	165.14866	246.984491	23.86639694	5.949248883	15.4614269	91.81575237	0.153167005	4.635659364	2.860714988	3.448573327	328.6911155	4.523901668	0.038180444	30.88208523	0.180689084	8.982172538	7.398105171	77.16907903	7.056489359	61.24138195	136.617338	9.499285183	145.9419995	1.891673975	0.105910171	0.343710385	0.004280083	20.87724304	19.47174044	217.9772185	19.60677759	30.4433757	13.1183836	22.15002341
TCGA-CV-6941-01	0.032607796	0.045349065	17.98900171	3.006983619	0.007018876	20.87818752	4.007439507	2.219438996	21.3070753	80.8703313	0.387245197	2.52681914	0.019204179	111.3252637	2.446469385	97.94901331	151.1720904	29.4344913	5.125182071	9.369124048	27.86059665	0.113916215	2.11426973	0.577236426	2.863873303	177.594487	2.354115265	0.0176747	20.6973663	0.070918806	6.620825669	3.504763193	44.70370208	5.292230982	53.72013772	83.83237463	9.724799702	85.09968957	1.364647825	0.052162474	0.110816252	0.00592367	23.64628359	17.02579715	201.4465675	11.85699805	22.28545973	6.848109995	7.792577862
TCGA-CQ-6222-01	0.057413325	0.152161737	41.26737496	12.49818649	0.006127047	40.44646252	3.255374473	2.478505146	54.3262378	92.29436859	0.474338209	5.665195067	0.046016316	127.2252674	3.730894125	294.5729502	215.4747816	67.21687107	6.809833148	12.62830511	51.19710169	0.101362486	3.265272588	1.783463158	3.112947794	307.8760524	10.90859491	0.028338768	46.77246716	0.091900193	10.92603124	5.434349745	49.54964995	9.604899503	56.4803693	117.5394154	19.61815726	135.3290961	1.846530451	0.160802228	0.23789976	0.004161416	22.58686531	26.33718555	229.9110507	20.88164827	42.75169898	10.59487115	22.72094614
TCGA-CV-7422-01	0.038414853	0.064827061	35.91559943	5.813637333	0.007537992	24.12652786	2.032811465	3.112642241	38.04979087	66.05044867	0.740582791	4.12212433	0.04099605	113.6028219	3.512814887	67.90218706	160.7301135	41.02397993	3.280281385	11.73875166	55.62257596	0.136320709	3.840023184	0.875148658	4.960569942	178.7565565	17.07284589	0.037011707	20.56134277	0.167375535	8.957417	4.055515422	49.37565934	8.162854198	54.61682502	144.9986401	7.049486882	83.8978479	2.050790446	0.069912156	0.104563835	0.005365326	20.14616632	19.04678136	174.6265404	10.01055194	27.81727459	9.263725297	8.56754712
TCGA-BB-4217-01	0.306269855	0.168717467	147.7630914	17.98034042	0.010562239	29.25063777	6.225055714	3.106784241	76.88132648	156.5213499	1.114226614	4.711248481	0.055215845	202.0616405	8.093099849	316.2270833	479.4154804	71.83634318	17.03063388	21.75804652	77.4068718	0.294014622	4.338807125	1.594389395	4.864438961	876.5865004	9.998898055	0.046365383	43.22378041	0.395224588	21.39162858	35.79948355	200.9497403	6.949692951	72.25494161	247.7943656	11.79351534	220.2783712	4.324910898	0.113223389	1.25127618	0.009122721	26.32005369	33.60993024	363.6406083	33.30042726	40.61002202	35.16721532	65.70822275
TCGA-P3-A5QF-01	0.038762143	0.062872714	22.91452127	3.213209661	0.007887237	54.6621369	2.558471412	3.06732025	25.73995797	63.62834833	0.488569656	8.92878457	0.022555779	70.18567186	3.447273199	55.18694786	209.9244125	29.16440951	8.503259502	9.153428951	19.40963693	0.076894263	2.795572986	1.188119512	3.92534986	105.9245343	3.401295581	0.025461143	39.54415798	0.080583632	6.354396873	3.55711751	29.90018199	4.374892448	54.68111436	55.54229366	14.38161637	74.48470288	1.858035971	0.068866244	0.060354267	0.003886726	22.17298966	22.90501445	179.6742322	12.9817099	22.84697224	4.92989476	10.62510107
TCGA-CV-7432-11	0.110423783	0.086757689	53.49554335	4.287222689	0.0186792	58.74728342	4.168954976	2.197232462	24.52896868	108.6639939	0.446299172	9.592949581	0.01753291	96.89535384	3.88671397	64.56373834	327.5141098	22.53182559	15.55997759	9.86277922	31.15615395	0.1352752	4.057723159	2.196778686	3.751820054	622.5265901	3.069782916	0.063872049	25.62275474	0.1805274	9.091536056	8.926069475	58.96813617	9.817670205	71.21820561	131.6422786	24.68962583	111.6706062	2.320213252	0.118211433	0.373785565	0.006243335	33.55484974	28.89953493	181.135634	27.19185466	37.8919983	11.4969726	16.26026812
TCGA-T3-A92N-01	0.024494695	0.036000306	18.74029152	1.717775369	0.007449131	44.24196579	0.819177204	1.897954272	22.96792105	39.43344936	0.412520826	4.717911437	0.022517759	92.35792768	1.525400006	48.50116906	143.3125358	14.27600187	2.776314606	5.115608037	27.23997198	0.077857781	2.47624654	1.658343001	5.110624097	233.8640474	14.65087036	0.021171008	14.6338159	0.112229316	4.651725628	2.199841721	35.34484068	5.631090092	39.81542014	76.43253178	17.81086402	66.02491349	0.783354796	0.072303143	0.076890776	0.004234096	20.76688822	14.0617468	118.2598008	5.630201159	16.67533524	8.936058353	3.508614505
TCGA-HD-A4C1-01	0.046750191	0.084633942	41.17101219	7.721945111	0.010934446	35.57178766	5.021991631	3.17123694	41.98503253	89.54282031	0.959618205	6.543283194	0.034286142	84.40496894	5.75109607	81.08422161	171.5826957	32.89812813	7.185136138	12.15257787	57.88892249	0.153263955	5.098978052	1.080868053	4.059535758	366.4743738	7.049465619	0.048353217	29.66602034	0.18477983	9.009190341	4.497570432	75.07018621	8.36353268	54.12155027	125.357886	13.58632996	110.1458912	3.652400669	0.062521297	0.129451219	0.006011544	23.81727858	18.4732313	219.672957	17.93369431	34.86788684	8.164055663	19.55811696
TCGA-CV-6441-01	0.078348827	0.10057825	41.21451078	6.898828799	0.007948148	28.40638135	7.114528883	2.77027434	53.93117039	79.02811672	0.635124595	4.507824721	0.021921974	90.14250807	3.295765017	368.6789929	310.5579616	31.99442839	6.957069513	18.91683952	81.36321537	0.255409952	4.795082665	1.837788122	3.837401765	313.7220286	3.242598031	0.037027901	34.30083625	0.252294299	11.29226183	7.789825533	128.7977886	8.418504911	65.5788418	251.2451269	11.41606091	129.3082405	2.080837984	0.08397992	0.234047172	0.00709664	23.60872571	22.97402604	244.4779043	15.89369772	36.15845101	9.111269201	17.10843523
TCGA-CR-7370-01	0.066656584	0.127267425	41.61331738	7.045059531	0.012369362	79.25484927	2.806628667	3.167922391	43.08308776	125.0792776	0.82242452	11.58971064	0.07099568	87.23150572	5.224730704	268.9897751	277.979859	71.60602508	9.244858338	13.6838013	28.80178129	0.075995759	3.753073022	2.949034311	6.958760307	265.6303446	26.59320534	0.04522963	38.77209522	0.060372095	6.404308449	4.219873691	43.94373332	11.85243976	80.24023342	298.9395601	33.03225917	126.9589386	2.406780783	0.247220726	0.284162318	0.006593511	27.1819988	29.46705586	212.6857111	19.3283492	32.76554956	13.23431245	16.69588087
TCGA-CR-6467-01	0.042052333	0.122781278	35.85973025	12.49548521	0.009345618	31.51846831	1.467913393	2.763461787	52.28272259	84.06965279	0.849209675	5.797668894	0.035040123	104.3786922	4.453889295	212.4677794	214.127859	57.75758169	5.85200218	19.08710555	85.68667083	0.166336364	6.341174177	0.794052454	2.626636538	502.4027522	6.630756269	0.037201796	33.24015451	0.191638527	11.57298319	5.071652284	86.79755524	10.39507475	69.38771557	101.8954035	12.55554468	99.54551146	3.105938181	0.087573676	0.277593987	0.005263373	23.21253645	23.95402739	241.5070862	19.15194527	54.21186021	11.38912479	17.11194797
TCGA-CR-6472-01	0.027071029	0.061285705	21.4190792	6.709403619	0.004225186	38.22784861	4.777125532	3.022421411	84.03888666	51.85007195	0.592041988	10.80587301	0.035098254	116.5319283	5.520232217	85.25772228	176.1655861	91.17622017	1.838459329	24.86032967	35.68002765	0.103230661	5.28870753	0.949558229	2.409582991	130.5466351	14.83641054	0.038313908	43.66622719	0.139198451	13.38495653	2.896883311	36.07706151	7.289936449	56.11661002	128.6057589	10.03983786	95.5883353	2.170288029	0.145387548	0.052444525	0.006071844	21.55204804	31.62469556	257.576403	10.07675611	44.33039869	7.471979722	9.440396835
TCGA-CR-7386-01	0.136463263	0.112967942	86.93578125	14.89368923	0.017739668	35.10566549	4.188749556	4.470067955	40.17181784	167.1862474	0.648926954	5.558337083	0.028684565	98.81611322	4.258947087	160.3040769	332.8291897	33.70244708	13.99267023	11.80446941	59.72917512	0.185959981	3.538813849	1.431671798	5.119874833	609.7463102	5.358713402	0.0544024	31.80574644	0.184164455	9.48288506	15.77492099	103.3323259	7.216110048	67.23328594	284.6602378	12.00739041	180.4753674	2.733306155	0.066507674	1.167952043	0.007313348	27.94037839	25.57557505	268.4254836	27.1243495	36.64360348	14.09658448	35.69210052
TCGA-CV-7440-11	0.017178589	0.023118034	8.27425557	0.714200382	0.008396167	79.00588135	2.117869646	1.683589158	11.81642945	32.06199373	0.355086314	9.201007079	0.038339348	55.96222335	1.353507532	17.16101256	125.8227367	9.90575936	2.71258125	7.426911652	12.37435138	0.084965153	4.151852156	2.211992185	4.223639701	139.5833291	23.03061857	0.016767923	9.329649611	0.068515536	2.627000371	1.311552923	18.13881234	8.60390149	29.41542981	76.74658586	33.33385009	31.93201469	0.828418475	0.07363748	0.049589147	0.004650895	16.55082598	10.61148252	109.2256927	4.930166333	16.00370028	4.387668029	1.8975308
TCGA-CN-4726-01	0.027430795	0.045722708	21.67146283	4.273950329	0.007674426	23.84501359	1.8513943	2.598056811	26.09004262	43.88199158	0.484109854	4.584915133	0.026231341	97.21685368	2.486163273	62.5579084	134.2372638	25.80259215	3.166916881	10.25337916	47.90435142	0.128713708	3.624574873	0.97526754	3.649265833	135.0842518	8.341659986	0.029763338	18.94125251	0.126193724	6.399674379	2.875241528	43.2778056	6.901565033	44.17326284	77.17115895	6.622586821	65.12638083	1.453726993	0.062604553	0.049125801	0.004157309	18.15219941	15.65223578	168.9467426	9.30399651	22.05921623	6.916817401	5.48578535
TCGA-CN-4742-01	0.022985883	0.100189698	17.30524319	5.212869728	0.011846331	41.17946481	1.505841396	2.547260146	34.58158803	47.73067191	0.610536524	7.914557746	0.033096277	112.5904347	4.120073995	108.6497247	183.7806876	34.93140186	5.471645988	11.33332314	38.33598768	0.113383919	4.229906715	1.467254069	2.95262369	231.1903196	8.512772791	0.06506657	37.18439895	0.102342674	8.604624136	2.506701594	47.86060899	8.005831718	49.2084513	54.64914603	11.63701507	73.11789754	2.396438847	0.107556848	0.057477003	0.004574392	22.82701602	20.15208863	193.1772462	17.65908445	29.27630786	7.122672929	7.842793939
TCGA-BB-4227-01	0.016792416	0.05138374	15.50236362	3.310868211	0.010487788	38.10204853	3.006947811	2.720488293	30.29814535	57.98258239	0.527463431	5.90592638	0.027884646	88.32953568	2.958209927	31.01287268	118.7910683	28.4136282	2.673710762	11.39184428	50.07848676	0.153700702	4.638004739	0.820953432	2.86025112	142.7231572	11.93423559	0.046162615	14.34881711	0.148223345	6.820429884	1.876400882	37.42178086	8.958243346	47.01916571	49.81330407	11.68455096	48.59925492	1.643157798	0.054674602	0.02844058	0.004663461	24.4432825	16.87475889	164.2063515	10.04833338	19.27193666	7.431284591	5.312112423
TCGA-D6-6516-01	0.09317098	0.077570419	32.92136243	6.866264853	0.014027714	31.54114353	3.155235765	2.365208442	32.02141559	121.8142608	0.554357474	4.862362008	0.057858265	136.1699571	3.969075032	214.4172909	234.6138133	32.76073359	9.128192092	13.44432483	45.26993014	0.322430191	4.348594812	1.577881751	4.151527401	413.9558097	7.200131154	0.055401532	24.09371692	0.204501622	9.444717174	11.46757905	63.60919516	6.684326522	51.04087861	171.8057191	15.31859872	121.3489203	2.057997921	0.081951783	0.322999574	0.006279637	24.35190468	19.62430888	208.4491371	19.19596009	21.08138888	14.39829169	32.28958298
TCGA-CQ-7071-01	0.070616252	0.155961156	57.65996909	10.24869877	0.007164727	22.45303401	5.066866456	3.135225467	78.01680097	92.22951147	1.235007164	4.148226294	0.050153453	133.5962452	5.139169636	178.6589691	317.0423601	64.59497516	8.357875055	16.00932417	79.80479308	0.206427327	4.753547217	1.544208941	4.699045405	638.3972838	6.800057197	0.036678868	46.35171439	0.300260841	15.38025309	7.849916722	153.5150624	8.053034285	82.59152794	242.3281873	7.648905224	144.9049928	3.078490516	0.139597831	0.314423165	0.007998558	23.0964148	30.83453797	309.5978701	21.47778954	52.68697886	19.57174223	26.7032757
TCGA-IQ-7632-01	0.079061083	0.114624612	69.10425013	4.542764733	0.014471652	54.81727541	4.922028416	2.54646745	21.28927352	150.1320067	0.552210102	8.653190043	0.074877771	122.3891126	6.2152493	137.5015295	233.9607025	36.49820706	18.31978909	12.57009599	25.36108344	0.085946844	3.411912341	2.285549887	5.814345977	236.3985998	13.36258739	0.045388119	32.8854676	0.06982563	6.624635658	6.090818068	52.05970367	9.103413933	46.23462711	82.78299433	28.06065782	105.7413155	3.561373851	0.128120423	0.160396679	0.00599311	24.12536259	24.37048326	181.9131641	23.27694557	21.24945471	12.65377666	30.60847995
TCGA-CV-A6JT-01	0.091647521	0.136842967	58.40451029	9.9053829	0.021328497	55.55371729	2.753852294	2.715478947	42.98776007	90.06033394	0.986442688	7.954935373	0.028307221	101.8770056	5.353093706	62.15298964	262.231113	32.48343026	6.711165473	7.442518305	50.7876248	0.105604579	3.339084487	1.360580301	7.720704032	559.6747474	16.56060172	0.080867915	27.46888243	0.121132564	9.08044655	7.643465674	97.18965234	8.219785664	97.9148348	125.3976176	21.92674415	99.70194284	2.63919044	0.148982208	0.398158957	0.006494753	35.21360302	30.38627898	201.0412707	20.15477428	42.33370674	10.62605222	11.23509135
TCGA-BA-A4IG-01	0.031728968	0.077538682	30.74215908	4.177857628	0.013889059	38.16993892	2.340998618	1.949714881	26.19706125	65.76919266	0.644060091	5.738786948	0.034307521	86.73604205	3.797424737	65.62231607	138.671924	27.66805521	4.267410643	6.470686061	37.5166915	0.146293954	3.19749059	1.062786514	4.550305271	187.5922798	10.11098229	0.048672664	23.03004496	0.111646024	7.348556621	2.936689794	59.42098279	9.50698121	50.0486722	73.84900081	19.05907254	57.15685157	1.999530261	0.071951369	0.10654093	0.006262654	27.61522554	19.22857477	191.2606957	18.76780514	32.92049955	6.856088167	11.60980409
TCGA-BA-6870-01	0.057645702	0.13990665	42.50074726	8.721387363	0.013918529	33.35386235	2.749975912	2.736888974	51.07712371	64.31327586	1.07397977	7.408817204	0.060157146	167.8625552	5.208336885	119.043103	160.673047	40.63070853	7.561930931	17.63172391	104.1372209	0.297337799	6.676359904	1.095650545	4.52695194	399.6011941	20.05615088	0.089372862	28.66839327	0.307580602	11.06954073	6.181178381	86.68681326	10.58528373	61.61123268	152.7107055	10.74028315	102.0993124	2.875797179	0.135464138	0.171282021	0.006870602	32.75299412	23.98599234	259.5166052	22.73748259	31.29597004	10.68213453	18.93122363
TCGA-CV-7414-01	0.02251887	0.06907577	20.86854165	2.611905733	0.013418148	75.38171169	1.560582673	2.120769165	18.46854901	37.68591867	0.578988624	12.366923	0.027233981	80.47347468	3.687951885	22.8954205	193.7375314	15.75978809	4.302611066	7.854175778	34.10901909	0.100600154	3.217947675	1.64530847	4.651516438	260.8343119	8.178386595	0.053160618	25.84109614	0.115991321	6.920903927	2.103320597	52.81672582	4.729023116	58.07890781	32.32039215	26.06465031	47.85024292	1.689074883	0.094090069	0.035915958	0.006223052	27.1042469	20.14265749	136.5046037	15.12343268	38.6133513	4.217553652	4.896159236
TCGA-BA-A6DA-01	0.097979983	0.084391212	64.82341948	8.302356921	0.013054716	33.33281383	2.559077738	2.455824204	29.69290449	103.7303825	0.54823149	4.085772388	0.059185703	184.2153194	3.264614145	165.3657889	205.7602285	24.56920663	3.941436737	9.308084199	36.62826163	0.181545831	3.800634322	3.282589083	3.912430197	379.1785339	16.89580472	0.045243027	22.31106404	0.169474663	8.439433252	7.604580118	46.03742965	11.79284901	46.17305491	146.1992243	15.53519098	104.6343572	2.297645287	0.11104148	0.622314744	0.006232476	19.37712154	22.72395573	211.4152743	21.11926877	20.08550992	13.90494034	19.87182232
TCGA-CQ-6227-01	0.182065691	0.857881532	252.1848193	30.88673354	0.027903772	48.90157551	10.68889876	5.660329253	121.9590611	234.8625045	1.341190071	12.074869	0.098002112	260.8685535	11.82982954	370.9049587	399.4662013	92.82667903	25.64300864	33.7391942	163.7997207	0.243770359	8.014906604	3.319459118	5.662630344	1192.52155	14.50344282	0.246432049	74.30317163	0.402755099	21.59445748	18.33085241	187.1632441	18.02629444	103.1109895	327.4937645	20.96884205	273.9446664	8.452961949	0.304285362	2.2546839	0.01144738	41.48272785	38.07234269	480.0330299	102.7320312	84.07855259	31.97036948	61.28246136
TCGA-CV-7432-01	0.045783404	0.332057022	28.53501514	8.581285975	0.010126938	57.44797694	9.118040643	3.057856105	61.68842203	74.46118072	0.768695641	15.89926104	0.09387083	120.5645201	12.33161912	131.8947908	256.768062	106.9850999	3.875789808	21.71090925	51.47020702	0.115045496	6.235869065	1.956787228	3.150756898	363.6149958	12.75325781	0.119963191	58.6578335	0.216255935	11.82246542	4.422193894	58.62926772	13.89871291	61.22519284	143.6887665	22.30028462	93.28789162	3.458253439	0.560824221	0.14161233	0.010371435	25.89812366	28.58602579	311.4991202	37.2377527	64.62637929	14.67296692	18.38973843
TCGA-UF-A7JD-01	0.023774204	0.041210326	16.93793495	2.437101656	0.006264224	28.79082767	2.650959264	2.123484684	21.52744604	49.6093402	0.327960024	4.343903331	0.021259817	72.86632774	2.087556885	112.4120047	139.5297034	23.92613343	3.031388133	7.767977142	28.64332578	0.102416889	2.759344723	1.246321514	3.296225024	139.9168983	3.54423116	0.016186378	20.28135264	0.097848107	5.159925505	2.070958072	39.3568471	5.749742238	46.55864953	82.96162195	11.96652612	84.76811314	0.962198207	0.059301967	0.049267703	0.003876049	21.6308254	16.7929471	155.676627	7.97587628	30.71575726	7.625290639	6.012569744
TCGA-CQ-6225-01	0.082945264	0.075277208	44.93257435	8.404235618	0.008387444	28.83527819	8.502562355	3.941817285	40.70327597	133.8313779	0.681834861	4.654233246	0.045311576	200.1513777	5.087783786	413.9712763	340.082512	74.17214399	11.23033447	27.97859258	70.83032431	0.154330583	5.64908473	1.950252519	4.603598745	413.7189078	25.78542406	0.040822777	44.08919703	0.111331534	9.559714549	7.902601257	100.1504481	22.53711916	62.6700866	288.5208482	10.2006741	128.4939914	3.001528334	0.101349412	0.206442599	0.007103828	27.54447878	27.12328085	265.4816528	29.52425756	26.96597589	29.15343708	22.75516877
TCGA-BA-4074-01	0.0536916	0.062309534	36.50559162	4.367204006	0.008942489	37.33505974	2.900879287	2.505195796	25.02878281	63.43646013	0.607039319	6.055185268	0.044602031	104.1714101	3.078905321	137.1562955	169.1258101	33.02303173	3.067007927	10.95028936	50.88009646	0.250589177	4.461298315	1.883049244	3.42941413	212.2061881	10.01641927	0.030134787	22.18465658	0.267853064	7.146320288	5.88382845	56.67812549	7.389035376	43.19770515	106.0388304	12.75155692	100.5147577	1.63225162	0.098248687	0.160100767	0.004806427	21.29936586	18.02109764	183.372989	9.919500632	24.4594351	7.691570445	13.66216671
TCGA-CV-A6JE-01	0.062754479	0.071458804	39.43114461	5.228652003	0.012359886	56.74247156	4.933835891	2.285433471	26.87144596	72.3817882	0.75723132	9.702723286	0.024427779	74.27094164	4.627182296	70.09532939	202.3283837	25.98917502	6.984709222	11.37510652	48.35027132	0.137719604	4.625993438	1.785810361	3.496438345	376.7146344	4.524377536	0.051169537	29.44447474	0.190231911	9.426221216	5.425732253	67.97146939	8.172213656	75.06327933	59.15279256	23.79073118	84.34192456	3.155406047	0.08348056	0.167035672	0.006237397	30.80140616	21.98870761	182.9979507	17.1681402	37.90177259	6.940116654	14.85731909
TCGA-DQ-5631-01	0.058219123	1.055102844	69.71040315	15.44455298	0.010873779	32.40402886	8.519350851	4.152270672	149.2181769	119.9515153	1.158876141	8.324193281	0.11673099	232.3476566	10.42659511	296.3559196	434.9764966	207.4945048	15.23121729	36.597645	110.948529	0.232937845	5.490233746	0.639066722	4.782580664	382.9558859	11.85345876	0.146391125	77.56585426	0.384910772	31.18153684	9.40997357	95.10548055	9.153742184	96.08916859	267.7602776	8.194109061	216.070454	5.690351367	0.251469987	0.115768492	0.008184117	31.78520514	41.2216079	490.5959203	72.07768072	115.3138873	28.48286599	32.39293179
TCGA-CV-6952-01	0.026368206	0.023820365	16.94996079	2.791561317	0.005935395	28.65182511	4.198632163	2.933969621	19.89289071	49.9055433	0.389736501	4.516981196	0.015293381	68.18571249	2.064706202	100.3992733	134.3678021	17.11520845	4.909206043	8.548645743	29.49159273	0.139002827	2.818636987	1.623910357	2.246625889	203.2684921	2.415309015	0.017425382	27.28495824	0.141722502	5.813022111	2.812841786	40.88535485	4.606318822	40.42829632	86.15661826	10.79171755	87.59577098	1.182118678	0.054209783	0.054931689	0.004792061	18.06096144	14.85899834	168.1924224	6.799752041	18.97971271	4.479847115	7.680138988
TCGA-CQ-6220-01	0.013870259	0.048663415	13.19820254	2.517963187	0.007510019	38.47678676	1.673624431	2.440280608	40.63784446	42.90239326	0.496842603	7.624459034	0.028017897	84.47039565	2.836050719	68.27324719	127.7127984	35.38268233	1.747004427	18.08743617	47.01051948	0.227248304	6.382622711	0.309465469	2.790270108	107.630413	8.849572107	0.043191767	16.67043549	0.174018537	10.03308678	1.592612379	40.60276127	6.942691587	64.78475117	45.44095934	9.118327018	48.15830494	1.366313656	0.061919391	0.01443479	0.004902834	24.6054966	18.51513404	164.2635144	8.244469244	25.49080824	5.536477418	2.770927155
TCGA-CV-7097-01	0.024520572	0.069766336	15.6390887	2.365314073	0.009399052	25.03301386	1.729379845	2.504339586	31.75990252	69.67385429	0.370239983	3.785871814	0.052241782	87.84226164	1.876391821	58.50245219	126.8175412	25.11115526	4.728882602	6.526437239	35.71719032	0.158372534	3.347178809	0.564960089	4.488865933	86.61725239	9.551557573	0.022833407	16.32528287	0.11865709	6.700549073	2.810791921	37.48443661	8.441585735	62.49009107	66.33308072	10.7476506	61.24954577	1.164958354	0.047534661	0.035069275	0.004580787	26.94469082	16.61446711	133.9857533	12.22568236	24.5348208	6.893420598	6.691313203
TCGA-P3-A5Q5-01	0.018141572	0.047736081	16.57351865	3.057791475	0.00766735	34.87054087	3.182047277	3.040869692	43.19245942	45.62775076	0.675130661	5.505733985	0.023135939	77.59607081	3.112318479	41.66972107	133.1713925	31.47044781	2.503912436	17.39525288	55.76036611	0.142353354	5.521023765	0.601477066	2.494432712	197.8067921	8.445020184	0.044396612	25.00843894	0.209389683	9.729213238	2.198967761	41.79110442	6.397092578	52.69583451	105.5532991	8.154479633	72.7814467	1.807026928	0.069153703	0.035801376	0.005093324	20.45105179	20.94390114	210.4813706	8.695659384	33.38581843	6.102851881	4.662330606
TCGA-BA-7269-01	0.029736316	0.061303016	21.06492995	6.94485833	0.006903191	28.49793314	1.433934292	2.50651952	37.27740204	48.27502159	0.437266758	3.425583849	0.042119179	120.1889917	1.818673538	193.7033659	115.4112257	28.60530752	2.161232934	8.807029946	76.78398855	0.177321116	3.988687784	1.863797292	4.7303971	188.8651448	23.49686189	0.024524985	13.74223465	0.16624395	6.070865258	2.973294487	45.14763651	9.178873011	36.79045424	118.1016922	11.74849518	88.92038993	0.857010291	0.072670558	0.091617881	0.004957273	20.8866972	16.53138626	154.1684082	8.238706624	18.84341109	9.367462042	7.69560138
TCGA-CN-4741-01	0.053094744	0.04826612	19.28410223	2.999581515	0.010033193	34.53459828	3.302734476	2.872932548	28.49355016	57.14307593	0.38254477	3.141721246	0.051097956	146.4017628	2.015734229	158.8609268	249.4881706	30.12403622	5.871786219	8.438438265	48.35900737	0.16024191	3.686114431	2.319787808	5.716125677	307.3227872	46.72156053	0.025093385	16.68566921	0.108669018	5.305734085	3.696888333	50.74117957	11.00382684	37.20012121	143.9079415	12.58019261	46.52032001	1.088270852	0.048895361	0.185540402	0.008163755	30.0625911	21.71461374	150.0589579	12.39591088	15.00338138	13.82399758	5.511160157
TCGA-BA-4078-01	0.156646793	0.075624316	93.78721953	9.970775694	0.009663531	17.84119636	5.937464513	3.08787828	45.16671219	145.2220523	0.814021234	2.070875007	0.042418739	152.9307965	4.885930045	220.4280547	254.4661593	48.25956806	5.70700774	7.95044642	39.43140988	0.126930196	2.393079946	1.33759748	7.773647027	534.0417369	17.11136359	0.023971832	29.48597247	0.130176611	9.139122341	13.61934847	129.7662995	6.191561402	76.76061995	283.4869801	9.169966782	124.0902229	2.172339197	0.107573364	0.449541025	0.007353405	29.63146031	31.99678082	290.7854732	21.59871499	24.66944026	16.69306718	33.82507732
TCGA-CV-5439-01	0.032087631	0.092105896	22.77879186	6.71148677	0.012604432	56.97048689	1.878432938	2.481689514	41.60317736	45.5384995	0.807850862	10.3165567	0.021848556	99.32951177	4.861685436	81.72301041	218.2078554	23.00383788	4.026445906	8.084510362	55.35246407	0.133825838	3.827640974	1.500257771	3.872645474	401.799357	5.907447354	0.067155068	29.83709895	0.153694639	9.115079839	3.360154331	72.45781406	5.595664132	66.04461456	55.66062871	15.23560937	72.13276243	2.192047994	0.108680801	0.136493133	0.005169131	24.97657418	20.65727393	157.5044389	14.33843727	56.49203608	5.196216087	6.074134117
TCGA-CQ-5327-01	0.060597832	0.04987843	34.64643998	5.804311551	0.009844011	27.55491516	1.466958648	1.697682035	24.62872309	67.00240174	0.533894389	3.134556408	0.038887569	122.1724468	2.808211143	66.15836975	153.0786765	15.38020553	3.533023422	5.22671824	27.7337344	0.134368899	2.800154984	1.724445989	4.60374032	200.4700157	11.25152182	0.028099132	16.37265732	0.100232771	5.405773983	6.805950381	59.7670238	6.309012577	47.65933009	79.54419627	11.07191921	86.69957047	1.46418012	0.093706432	0.188814193	0.004516799	20.91635724	17.49494937	162.3747908	10.45624904	21.59279754	9.086716066	14.79167449
TCGA-CR-7393-01	0.106243301	0.052633377	52.29303576	6.52347373	0.006974995	33.5525588	5.672825417	4.097865532	33.82822727	133.9885169	0.485711482	5.568011613	0.024734573	93.36482737	3.535695632	359.0317204	295.4231986	33.67271868	11.50287494	14.34820937	48.563654	0.197731478	4.542630807	1.142700385	4.906711398	242.4910706	4.375084357	0.016596453	38.77428682	0.11684941	9.863308788	9.659440907	90.58234401	6.101048048	50.50714991	284.4794795	16.39076138	142.2764257	1.872740216	0.071009391	0.377052111	0.006544536	25.40884523	24.11214779	252.1332539	17.8697624	23.74691642	17.44810217	41.71792459
TCGA-CV-7424-11	0.023667657	0.097015478	22.17378581	4.973475476	0.008751514	30.638733	2.095654209	2.718356845	45.58170954	65.64495629	0.491055218	6.417366986	0.039100383	129.5296762	3.398402352	235.4748147	159.9157848	46.24649499	5.916239155	16.16813201	48.00249682	0.161058051	4.43022964	0.907707728	3.585089335	177.1081472	8.813543184	0.034864181	31.24125975	0.113315313	9.351536958	2.482035764	58.20201405	6.762728672	55.15761249	139.3701728	11.63765895	99.91941184	1.684920041	0.112833198	0.067822458	0.005508178	26.49003286	21.23347239	222.2516578	16.27873527	35.24344989	9.740854805	10.03986511
TCGA-CV-7090-01	0.0641663	0.049662183	54.06372879	6.203598596	0.010916765	45.36118106	4.175394057	2.320402976	29.36411372	63.66441202	0.623687635	5.446851428	0.014670004	80.54975367	3.199801807	61.1708437	170.0365853	13.49748707	5.28889323	7.447283269	37.77311303	0.152480347	3.061358044	2.386888141	3.403415565	296.0688834	3.118139765	0.029323684	23.84105915	0.103996825	7.136750247	5.858492934	80.96599294	7.27552498	57.49209881	108.1025826	20.66819687	79.49061195	1.772508892	0.069437565	0.289148549	0.005958225	28.34994633	18.62375715	172.766459	14.50955487	34.05233845	4.961045624	12.48978677
TCGA-QK-A6IH-01	0.038056724	0.08096628	33.1910849	5.355944403	0.007393706	36.18978483	9.13265316	3.153591587	45.63348545	86.33012312	0.667508139	7.024329054	0.026478198	101.766935	4.706771795	122.3012385	193.5190867	57.46442979	4.716175234	19.30516233	52.34635526	0.157197482	4.634906192	1.18117613	3.001617704	229.0909902	5.201692321	0.049238869	38.86632114	0.174067282	14.22371247	3.977494151	71.57309796	7.566197956	53.19938492	160.0214308	13.59678656	119.2168153	2.311139678	0.105921924	0.108732894	0.006131794	23.21087182	22.01277428	252.1614762	16.57298051	43.32393006	7.703664179	12.75468105
TCGA-F7-A624-01	0.027893079	0.049838931	24.58301332	4.701663012	0.007396523	24.74555001	1.26548376	2.999591253	42.36164893	64.72688003	0.688265503	3.696135963	0.0260364	76.49461282	3.184041758	73.20613489	164.6069399	33.30185197	3.179214397	10.03980442	54.6684935	0.176970659	3.397882761	0.544403685	3.6862568	182.5614654	5.78766295	0.039654965	22.46998723	0.195011965	8.222458049	3.354548211	45.33957485	4.424022962	62.92877319	80.04261601	6.981135228	93.77114605	1.421248344	0.062320907	0.057915476	0.003984227	23.43289578	20.11844706	186.367938	9.493632616	25.20224761	7.45527573	9.401656214
TCGA-CV-7100-01	0.055718339	0.135999002	37.42432802	6.153698049	0.02304307	75.06220321	4.035035292	2.872417468	39.60422719	73.04654949	0.59673188	10.9157538	0.034555567	105.2391504	3.986404992	61.78479055	274.7747981	26.05918376	9.576980522	12.11531225	56.48209751	0.151877446	4.571963787	1.92400557	5.036995204	470.6869453	13.51376681	0.126171864	27.01900982	0.181577237	7.901071716	6.367665383	67.50998171	7.882580926	82.77702994	89.50019502	27.41497804	94.42710782	1.998245524	0.160412621	0.164294125	0.006571753	36.97034199	25.15699103	211.6622302	26.6520836	45.16035108	10.59729067	10.78133316
TCGA-CR-6471-01	0.042538456	0.053946676	36.44076154	6.682307621	0.006686559	24.19180805	4.090248626	2.906819686	40.92402623	77.43657324	0.609109368	2.476714826	0.031988337	111.6761616	3.406464457	75.04027274	137.0740686	36.93698606	3.317827938	15.20940922	67.22835138	0.139011881	3.778299643	0.828019642	4.139066805	242.3641481	5.912362471	0.043049433	20.34446191	0.134865885	9.041658727	5.938706584	58.3223918	8.120985928	46.96111772	140.6890193	6.692391937	89.26502257	1.593179238	0.055302617	0.078363339	0.005347638	20.03839131	18.7126901	203.7638563	10.79897893	25.16215189	7.830187432	13.6402372
TCGA-CV-7235-01	0.114131345	0.057346482	86.03226114	4.686289757	0.010117176	40.58280846	2.336371034	2.616788338	10.91307351	115.2625712	0.929219707	3.800192711	0.063936626	144.0763262	2.600341529	71.44853784	262.9450973	24.00629975	9.547430901	5.293838592	33.75978288	0.141775266	2.589348973	2.357856781	8.897138582	277.1144938	22.14784418	0.016373112	14.96882298	0.12035893	5.74108642	7.319631039	104.215178	6.467588426	37.75955746	76.46770086	17.94660054	101.1442086	1.593609769	0.047101011	0.40137905	0.00530637	27.87378628	18.89698772	133.7905713	15.08200987	17.88927049	13.66453555	24.84829251
TCGA-CN-6994-01	0.083875142	0.073348571	38.72767735	4.356406371	0.010757447	23.12766832	5.984348337	1.991395885	43.56559149	119.3473794	0.411399532	2.743505595	0.038306459	115.6035581	2.14547983	197.656483	238.8048659	28.38632061	5.908256687	12.31991932	61.40292315	0.22540718	4.066965651	1.122612246	4.686144385	466.8155668	7.881456303	0.02878218	25.43046264	0.178304976	8.855081308	8.446772194	86.8762741	6.471497267	65.01774004	195.5813976	11.04219114	125.7926034	1.509352014	0.069972337	0.203643473	0.007131864	23.0809586	23.45225182	187.7125089	13.80563307	24.68986249	9.639061837	20.34908994
TCGA-CQ-6223-01	0.037029871	0.088066896	35.6764594	5.051703376	0.015212731	53.27724595	6.471402016	2.02784169	37.16139238	80.48247834	0.711962514	8.475666808	0.048440499	113.0139245	3.427979219	119.0469092	132.901736	29.86452582	5.637239197	23.62274828	72.41870537	0.26052039	6.792617787	2.849241514	3.187976803	244.557148	10.36159105	0.089239618	23.75010373	0.26612867	7.674617188	3.17432779	36.51325127	13.57200673	41.44680275	78.23088239	19.36580141	108.930158	1.620677428	0.091551052	0.289415422	0.004576868	25.76515522	22.22600015	218.5569703	16.25533944	24.69808509	10.48933868	13.67353301
TCGA-CN-4725-01	0.079710428	0.084382406	35.7208163	7.898809158	0.009756381	24.44363839	2.739203595	2.63456341	30.9386577	77.06557521	0.69655255	4.711981947	0.030290857	109.7857437	3.804080838	184.2036623	241.6976735	29.47741659	6.794191325	9.158151662	68.00536241	0.148412079	3.753968918	1.419559941	3.45755347	385.1539799	7.243950148	0.038184014	36.66086631	0.156771786	10.13174334	7.153296361	88.19737565	8.048747132	61.58479885	104.6554488	9.161850613	101.8956264	2.247533419	0.072531949	0.302938201	0.005515976	24.5268962	22.52478696	220.8901414	17.72359978	36.40104108	13.04013495	19.55835596
TCGA-C9-A47Z-01	0.029819549	0.064621553	21.64404536	3.596968764	0.014238248	45.66253275	1.402458805	2.027350779	24.15496826	42.84597421	0.558459382	6.506622403	0.020650601	79.73555586	3.618253075	27.79057857	161.408617	17.3090309	2.442078546	7.032139892	45.21482287	0.111897439	3.428492528	0.911732242	3.253335669	276.6548598	7.717085479	0.063272081	14.52263233	0.130545313	6.270615466	2.98097372	50.97676547	6.052400259	60.64704475	44.7264528	14.99931456	48.65352762	1.858190176	0.063749418	0.059931628	0.005052324	24.33490435	18.51828274	140.9123272	12.44434824	26.83560272	5.206786183	6.087055169
TCGA-CV-7421-01	0.053598568	0.038041459	42.17019377	7.745425669	0.004101382	29.71566745	7.242134483	3.35327003	39.27406894	65.36335703	0.389479773	6.328621392	0.027458753	109.1405461	2.278773136	156.3101975	129.3738855	34.09683874	6.80527667	10.65987443	95.6375363	0.168305395	3.248658248	1.717291584	4.382224656	187.2215971	5.070798961	0.013842971	17.72864533	0.229559232	10.23679848	5.156911055	41.01185061	6.720526163	43.05038988	148.0195525	13.75824752	125.0898165	0.875528647	0.061029757	0.129288567	0.005000081	25.89394985	17.84991856	173.9686544	6.679230582	21.14332855	7.605867472	15.81079075
TCGA-MT-A7BN-01	0.042506931	0.057162825	28.89518288	4.110775266	0.007563034	27.95965313	2.424059031	2.129393736	36.17089733	67.74555733	0.90014355	3.082523582	0.048238461	153.4538299	4.093343487	109.5315532	174.2698752	45.40556888	5.111434745	9.139536336	32.62570442	0.148731983	3.682059458	1.132547765	4.102314669	325.4877965	15.96976271	0.031848408	23.33515913	0.139603687	7.146571606	4.018401469	57.18658544	8.526340233	47.25908541	133.2588996	10.11965825	80.12630496	2.383008347	0.088605534	0.112193722	0.005725117	20.82199108	26.01107396	243.3531867	14.54990949	25.39683505	16.70437973	14.18568058
TCGA-UF-A719-01	0.021538175	0.060722854	20.29654043	2.732243717	0.007365252	32.99336237	1.924663634	3.031877884	29.13454209	47.06366515	0.352735696	3.643106217	0.042682972	87.51446782	2.338051273	142.6524985	107.5291939	23.72612715	3.252995548	7.133795923	62.29617153	0.123417298	2.882460015	1.583053779	6.806293493	138.0913106	10.45057326	0.025131161	20.08483388	0.115965862	7.216402546	1.720627462	50.24243381	8.105494235	35.73004192	115.7811049	14.39323104	75.80147513	0.81775441	0.04780542	0.035881986	0.004317884	22.20048506	18.22624289	149.6539918	8.714068599	17.00474876	5.66670801	6.297383206
TCGA-HD-7229-01	0.019302544	0.048566048	12.03736609	2.346061422	0.010052997	45.38390563	1.014725043	2.40049759	20.90192684	32.91682611	0.476716551	5.391288487	0.055387702	134.9836481	1.82191194	107.307207	119.5950778	18.14844076	2.799468837	8.603378897	39.81269004	0.150814081	4.211381144	1.972786145	5.57637982	135.9502699	31.80607177	0.027056471	9.145697164	0.10687053	4.127386474	1.386492522	24.37932476	9.599744996	26.31232849	57.09007689	14.60057594	42.11291954	0.837515464	0.057008493	0.040165475	0.003635763	24.31042051	14.75077563	113.904896	7.369645181	17.07107085	9.692017714	2.799171271
TCGA-WA-A7GZ-01	0.051681291	0.041153461	20.5726198	3.471034966	0.0061075	24.18898267	2.204898978	1.80071055	15.40576047	72.89870152	0.420191704	2.944203837	0.04075948	90.9073401	1.746880716	168.962358	125.7293077	22.11004954	3.143605967	4.987905606	58.26407612	0.136045295	3.742785022	1.692309553	3.286090225	156.979921	10.26134849	0.014263106	13.37083845	0.097924642	4.74727111	4.132034923	42.388928	10.39699078	34.9474203	80.00415889	10.84789381	76.37280931	1.184861919	0.058157369	0.129573262	0.004506435	15.95140216	13.33421592	118.7800084	8.082056854	15.75696123	8.97923198	12.63632834
TCGA-CV-A461-01	0.053492277	0.05827243	33.51482299	3.696620088	0.008741312	27.15331902	3.676108015	2.318224731	28.69339712	65.20442403	0.418555395	2.751054254	0.022191397	82.50181205	2.37954289	83.07211589	147.4301771	20.10513725	2.65177274	8.462308017	62.88666405	0.15362634	2.892749908	0.993517048	3.98368842	155.0658664	5.844219775	0.025406276	11.09412559	0.115457348	6.128194298	5.097761051	57.1831212	7.760856882	55.75031346	70.87426724	15.24064701	73.72485832	1.267287992	0.057872891	0.16450203	0.004738913	23.74202936	16.89370849	137.288869	11.38918801	18.13493119	5.721771795	9.565555765
TCGA-D6-A6EP-01	0.103311423	0.094333095	80.20059146	7.723981124	0.014776812	33.4412086	4.293395065	2.577060047	41.04023967	162.5421665	0.893229478	3.875231585	0.09169415	121.3043535	2.620154467	241.1726083	301.0118977	32.93701786	20.85254251	8.960159953	28.37144146	0.136248693	3.125823151	3.360573916	7.706326204	494.080094	50.68915646	0.035304289	31.84493199	0.098054792	6.138379762	9.59202342	67.12011436	11.96222198	54.18785132	426.4870912	18.93206035	169.0150012	2.12505196	0.082782971	0.472907937	0.00528279	23.7705495	26.54912396	241.062045	24.68998463	23.0505718	35.89557283	22.23703435
TCGA-CN-6023-01	0.125211255	0.13604479	113.7479017	10.98799763	0.016288853	48.04821204	5.207129405	3.501730397	32.27027723	139.843433	1.124237815	6.813075928	0.049234133	150.9228457	5.528779347	249.3413979	267.443708	41.62303694	11.96873585	8.130791284	75.8091516	0.179332418	3.83142329	1.725045635	5.719946187	521.1867433	13.48057204	0.068429293	32.77469962	0.134862355	11.54800263	13.49181754	210.0467922	9.957063021	47.09905836	104.1894571	24.665457	127.5385017	2.749229833	0.079328829	0.471572726	0.007199361	36.87263225	22.95779069	258.1302776	28.5572264	36.56118356	13.90274192	42.61638343
TCGA-IQ-A61E-01	0.051755727	0.075651254	31.82246129	7.32657947	0.010081077	36.20538271	5.162366822	4.121625661	46.92828728	92.51436753	0.86015048	6.41020545	0.035281989	95.19760272	3.882525182	119.9566198	205.9450509	24.57495937	7.476529911	18.201291	92.92194624	0.20109972	5.326740854	2.14718328	4.165039038	634.1657742	7.713440871	0.045530525	36.55373701	0.164881717	9.683564504	5.077870972	128.0333168	10.246806	62.48479469	163.2172585	10.85942191	112.4782578	2.168913163	0.063151105	0.120625279	0.00625911	27.41515673	22.09796561	176.1175105	16.03283861	38.93309249	8.464800784	15.46480474
TCGA-RS-A6TP-01	0.016765907	0.058731625	14.70311772	2.760561493	0.009781534	63.58683247	1.824926704	2.653762687	19.44194491	71.7756356	0.914611584	7.076034344	0.072919717	108.4215779	2.506126019	103.8025855	124.3297177	27.01671638	4.095992801	11.47027088	27.74848364	0.110988558	3.750609618	4.718406755	5.065396571	172.5429806	41.87231962	0.036054221	29.87910782	0.07838949	3.673497937	1.356354946	30.58853147	12.79235445	24.48692502	77.51661646	21.24337495	86.11389952	1.649303098	0.111296325	0.035615232	0.004213855	17.28478485	17.16629276	136.8276464	12.64713832	14.47867214	11.61852638	7.266664794
TCGA-CQ-5324-01	0.060454836	0.189066961	72.86254406	11.45507742	0.024165832	43.69153556	2.008871981	3.134071293	46.72408205	67.19535044	1.606774675	6.586654792	0.060830443	136.2927418	6.629387125	78.67511019	232.5152213	48.87891672	5.888244733	10.40085443	85.98815189	0.182978316	5.099903248	1.583234859	5.922534506	867.3764614	20.5472318	0.155756491	33.4209489	0.284846083	11.15384088	5.298170812	104.8527769	11.00781697	83.51394529	89.74378007	12.24591595	100.3726868	4.245027156	0.101022389	0.338177685	0.006383604	31.41996536	26.28182677	225.7776598	27.08029896	43.76613351	15.24237947	14.18623762
TCGA-CV-7416-11	0.072201517	0.168103865	65.30391324	10.00502719	0.017073358	43.7546155	3.27283399	3.147282552	68.44841175	92.96586258	1.079012788	8.361986527	0.060715257	138.4057332	5.085338946	145.4777817	273.3305977	46.0329717	8.225405314	19.69353459	93.37185047	0.261965448	5.830078352	1.538527209	4.449615025	689.8897519	19.05198354	0.101433992	28.81426708	0.383682824	12.82970618	7.068669738	82.42217151	9.464582824	80.52798834	227.7451635	13.42326515	125.0853742	2.570986472	0.119909942	0.241101239	0.008734846	31.21518642	27.96295818	285.8109248	27.75234547	37.78672998	18.92971737	19.004613
TCGA-CV-6960-11	0.050627663	0.04557306	29.75161316	3.311116582	0.008607169	33.73402421	2.654502054	2.145606249	21.15949258	71.27566143	0.360486395	4.119030686	0.014233616	66.2775453	3.107744811	130.4170377	151.7516337	16.85423992	9.322418719	6.948580499	20.80274625	0.083313786	1.958747016	1.165973919	3.61564544	198.37119	0.740022018	0.026339236	36.74201422	0.089267001	6.644117393	4.142181569	60.28482793	4.355098675	52.52840102	69.20727585	11.5087846	99.39118814	1.633574776	0.067109566	0.105769586	0.00351824	21.00164966	16.78455077	196.0683042	11.60929014	27.15686747	6.440790814	11.71942044
TCGA-CN-6022-01	0.085429543	0.201436503	98.63367383	25.57260791	0.0100691	31.16234105	3.500945439	4.889828239	98.1027489	99.69147839	1.841068973	6.689520085	0.042463212	147.501715	7.54322347	107.7230594	261.843199	83.70641072	5.261531902	20.4658157	180.0167997	0.317609323	6.976585109	1.137655827	4.35322397	1018.493747	15.20209702	0.119306475	46.61336791	0.577180402	24.87082926	10.05391767	130.4250511	10.60353456	104.1525419	219.0859911	7.395350407	136.5808608	5.678573027	0.101267287	0.371707258	0.007799731	31.97616509	34.33243873	304.1085024	26.09373547	62.47553918	16.1174425	28.55228749
TCGA-HD-8635-11	0.020434832	0.049736145	15.34491922	2.589130033	0.011676467	243.2505795	6.11412873	4.744331345	24.87832876	43.74044544	0.522111681	44.39862874	0.014507112	62.64913581	2.972382903	37.44787397	625.3839154	12.9772934	19.00579301	10.8426492	41.02250497	0.041527101	3.281227312	4.852167689	6.746160985	415.3773334	10.30543067	0.048424174	28.85016829	0.062142943	7.458003258	2.022705713	69.69086503	9.279912079	73.0025236	92.39179461	90.39492533	88.36174109	1.822557467	0.239703032	0.050424136	0.005041132	35.94549001	19.27577593	158.1934718	12.46304845	48.83517496	8.982361632	2.4183617
TCGA-BB-A5HU-01	0.028044354	0.056437183	18.13900836	3.974348314	0.008848958	39.16620023	4.442471065	3.50667425	27.13169376	56.12941612	0.7322998	6.50307512	0.024685653	80.07128036	4.57089579	64.79266864	155.6367818	29.43195005	3.14579461	12.14359298	49.5018668	0.148371223	4.255659877	1.127372532	3.847995302	179.9097036	5.857030955	0.035800691	29.05761299	0.12618032	8.824840922	2.362290631	78.34717714	8.293370323	53.47494603	111.4701132	12.16893565	66.18443472	2.204118263	0.054267595	0.06237876	0.005091236	27.92490808	18.87629879	164.9125481	12.55562715	34.47381124	6.610219199	9.139554354
TCGA-UF-A7JF-01	0.032764214	0.085615307	30.97965398	5.39057371	0.00798055	42.84561492	3.441860408	3.554655618	49.52364037	61.37893879	0.63946337	6.295372209	0.042886543	119.3868588	4.38559553	182.3089635	162.563916	48.42808089	3.704315786	16.76012591	62.17461914	0.176248329	4.59025512	2.13020954	3.618028273	260.1698089	6.926195793	0.045037707	34.61872558	0.127847257	11.11047661	3.226128148	75.66772004	9.698734684	57.32162257	132.7200091	12.05759707	96.22487089	1.977723197	0.114246484	0.046769972	0.004500889	27.046178	24.07518769	199.730491	13.56006716	32.27480847	7.248627657	11.69549321
TCGA-MT-A51X-01	0.057986437	0.103168673	33.49190038	5.263841972	0.021727731	69.40995979	2.712561417	2.702139693	21.5604928	74.5424782	0.627694044	9.256929201	0.024845	68.01557981	4.019717682	50.45255229	200.3845677	15.48736465	9.897346513	7.598764126	40.0781141	0.123723361	4.098513868	1.358839847	4.36955079	468.0935425	6.818587321	0.07328808	22.66440148	0.15619547	7.05782034	5.031736711	74.75966516	7.773434923	68.93757475	67.91688396	27.50390422	75.30150063	2.146098999	0.082704335	0.208570132	0.005767059	32.75870814	23.40245723	188.573182	20.47564709	32.49377367	7.859477331	10.14465021
TCGA-CV-6954-01	0.016928121	0.056783985	15.49764793	2.483330088	0.007137286	57.15440804	2.75057415	2.378988727	36.81199096	57.22463176	0.535449132	11.78801067	0.02508368	93.9628277	3.037476848	222.47137	194.0292183	31.64091541	10.28252346	27.50278912	32.91746837	0.1095677	3.787715361	2.446258513	2.157139362	144.2177322	2.656915105	0.024393205	49.71573823	0.105678358	6.937026378	1.610660332	47.44223317	6.107382875	47.2715234	94.89729955	18.72639143	102.6426997	1.460071978	0.099374147	0.024694864	0.004691799	20.35478861	22.37198201	220.5344605	12.76441271	27.72795814	5.650041939	4.969918585
TCGA-CQ-A4CH-01	0.026989229	0.046770501	20.68360974	3.986672808	0.007396626	28.59342905	1.856699228	2.509099363	33.87604212	61.64499797	0.600078146	4.896735573	0.022254497	77.55684924	3.04986979	87.83527127	148.7581269	35.73540656	2.833148861	10.90786813	37.0348265	0.175179722	3.610727233	0.334718005	2.76456064	156.0643859	3.741197781	0.02921549	21.54337052	0.21177659	8.43240901	3.223492881	49.56260618	5.351415541	64.0177248	91.09269982	8.990614773	73.40243556	1.757275283	0.064320803	0.064262155	0.004279546	25.00379053	20.27633151	213.2287159	8.134896419	30.42696361	5.703328001	7.058287577
TCGA-H7-A6C5-11	0.036494509	0.074440608	41.98912921	5.861022974	0.009149956	32.88666924	2.791468756	3.694655087	42.38119095	72.48103579	0.766940537	4.545151498	0.056848042	129.6290283	4.084833004	113.6602978	146.947043	44.7101347	3.3966002	11.02860813	64.83867519	0.159929614	3.479973459	1.271735793	4.781888519	274.9563827	13.18083538	0.043752589	23.29187139	0.138247134	9.278821357	3.589436445	74.10042891	9.539092558	58.18361557	109.4417715	11.50271893	86.42636373	2.188353175	0.081381203	0.087768049	0.005598969	29.1013102	22.53568691	222.8976441	13.4856077	29.19748903	11.15204729	10.18430227
TCGA-T2-A6WZ-01	0.037748128	0.025146164	23.49720906	3.087973865	0.004471575	39.27374558	7.24627898	2.681707128	35.8218412	68.20828298	0.603346088	5.598456256	0.017153945	75.13017463	2.221939533	114.5114963	244.8487645	26.73383778	2.719175226	18.66550585	19.48413311	0.115012413	4.429349794	0.725125515	2.453003875	157.7714627	4.074979383	0.013252201	23.37368692	0.134741418	6.303944498	4.573614016	63.48427728	4.656239472	48.5421899	83.51114017	15.06331815	82.99464634	1.26419782	0.070156182	0.129547674	0.005645423	21.5368941	22.88213263	223.1552808	6.140852185	25.22515599	5.547392721	8.987956127
TCGA-CV-7437-11	0.033051357	0.089615234	28.27029731	5.478251849	0.014530362	45.8775569	1.624338428	2.864135424	43.37682319	42.72201743	0.706409999	7.282913602	0.024352242	78.87795442	4.862183231	51.19207382	161.4674729	22.84523421	3.553691483	8.708199405	57.49800914	0.159225439	3.643392934	1.184029891	3.600491461	349.0722885	4.877847355	0.090463139	30.55895504	0.205357217	9.67043012	3.50618496	62.18641402	5.856071688	80.51944073	74.07031805	11.92585261	78.74252082	2.102061247	0.081463006	0.080361555	0.004739657	28.29086216	19.85908721	190.1538299	14.38570252	44.17135419	5.932064998	7.322078227
TCGA-CN-A49C-01	0.094579897	0.077606807	50.13919642	4.437981938	0.012287097	24.80919561	5.89211771	3.21278096	51.80259261	118.1822965	0.466721556	3.565010737	0.054824482	146.5565345	3.38278755	227.3256431	291.8244009	42.218138	8.848603696	9.023821996	57.91191598	0.145352762	3.246197827	2.32724286	7.916745454	565.3339054	16.5615537	0.032045564	35.02151211	0.172454946	11.62537574	8.376028996	103.5708344	8.709533639	65.21117169	296.479094	12.00004346	140.9585486	1.53253445	0.100085624	0.293800931	0.008159333	30.84901962	24.78921192	239.9204463	14.84419427	35.11255281	20.25699504	18.4589109
TCGA-CV-A45V-01	0.049871235	0.097203492	37.03583501	8.212934572	0.007550752	34.28583281	8.407239963	3.633252703	65.93516078	85.84205658	0.675045856	6.985021327	0.026613348	124.2103121	6.154294698	199.6209675	242.0088685	44.07750342	6.50730959	16.88787871	86.62471371	0.205118716	4.488979351	1.563166968	3.848236072	512.0991579	6.683483333	0.056221878	45.87553122	0.196994423	14.5436243	6.843604904	145.7881844	6.958247529	70.21956968	164.1374474	14.94479692	112.0631485	2.73391614	0.109144996	0.162337377	0.006255338	26.37215704	21.53732882	233.9757472	16.59288945	37.41183114	6.995024388	17.88110228
TCGA-CV-6956-01	0.053463881	0.096489615	37.3892764	3.493013219	0.008657206	21.32877311	4.140069091	2.484463139	49.83236041	75.80521694	0.447399208	2.290720866	0.066732027	127.6831643	2.552025792	152.7478408	189.9750123	44.7564634	5.07947704	6.729110284	43.36216206	0.1389832	2.460203997	1.21173826	5.251535105	218.8942246	29.85163508	0.033115041	22.0894587	0.119133373	6.600098886	5.211735248	55.57690218	6.942665836	52.64824631	327.7150833	10.04041029	83.92953809	1.083833361	0.101543595	0.123633055	0.008500085	26.49566893	26.07219354	205.049997	20.67593599	19.31512655	17.9898647	11.70219156
TCGA-CQ-5333-01	0.087585138	0.12375733	68.62628817	10.22994583	0.010942529	36.13009108	2.730792403	3.320852208	43.06831609	80.07507234	1.007273085	4.956781871	0.027816368	103.2383202	6.093380918	88.09409093	269.062168	37.17293359	5.95301942	8.344830774	61.05296362	0.127067691	3.17434524	1.461471596	4.177055277	538.4444602	6.68445996	0.061982039	42.14565683	0.165534261	10.77087654	8.644817341	131.9737171	7.031775114	64.33906614	140.4194526	11.90915755	108.821194	3.556952115	0.087105612	0.508518559	0.006099017	25.72106123	24.49997331	245.6025044	17.6711517	51.21442944	10.0450127	18.81116942
TCGA-CR-5249-01	0.060545995	0.157458547	37.13748078	11.27515445	0.018618959	28.02282932	2.421111653	3.24516437	40.02801186	96.21535218	0.545953927	3.798718588	0.035579705	139.6303547	3.553587423	195.1642771	207.3002795	31.56856685	6.492836608	11.59215303	79.38286047	0.257559243	3.650003899	1.200283378	3.13726651	449.8592823	3.57881353	0.05284835	24.18507219	0.198690419	9.466258265	8.193609042	72.6658517	6.611241271	81.08011893	143.6642752	9.532114967	130.9607658	1.335718643	0.076900791	0.235810874	0.006293569	32.29723459	21.43102814	246.3324794	29.56304945	25.488322	12.57169984	24.3036637
TCGA-CQ-7072-01	0.038468165	0.163718216	54.41519139	6.483405027	0.01713678	71.02433456	2.753268905	2.574744254	36.48242242	93.36738628	0.6345439	9.546478739	0.024439173	100.6996051	5.89263673	91.91840188	214.2069767	38.53939032	8.202807285	12.39706848	34.61771674	0.078097529	2.94374015	1.804849749	3.926181031	307.3280142	4.227406877	0.073837524	40.83533252	0.093486255	8.487677602	3.003635632	66.33309741	5.87332524	55.69412839	75.60630445	29.31943069	106.8612581	2.767327005	0.151229552	0.121914768	0.004897503	26.15827022	24.72343184	227.9126957	27.80328052	35.6512084	7.262409993	12.94140784
TCGA-CV-7248-01	0.089496857	0.213978461	54.33039524	17.12990016	0.015054304	31.81335957	5.057194728	3.765926137	84.00355268	169.5222706	1.194451237	5.22990974	0.088890594	157.8501615	4.897870039	426.4477676	355.1760109	63.30015021	7.265626694	34.98396493	135.8268003	0.409455564	9.522684866	2.154107116	8.27914068	569.9681529	28.55903362	0.044707187	25.70242745	0.286966576	13.01358233	9.597890346	127.9007492	14.34756706	78.73815407	333.4118343	14.56926579	152.8670394	2.590200166	0.166158265	0.673184491	0.009533839	34.44263311	31.8503991	258.9832829	30.23440981	35.43687266	24.11438491	27.93595535
TCGA-CR-5250-01	0.117840823	0.085169822	104.5812116	10.42956306	0.021895483	38.43734778	3.596227434	2.103992149	27.65513764	105.5813094	1.036952027	4.749000089	0.040939607	117.3516671	5.217486288	91.8005438	199.6053405	26.76194731	10.1745784	8.584277891	46.45445001	0.19780279	3.393399284	1.290211352	4.824095957	493.4156173	6.164468835	0.091654448	26.4631687	0.235600353	8.350479353	11.18193574	113.0552029	8.280251005	51.95078971	100.6465125	18.80662982	105.9437118	3.102906845	0.079519702	0.750198595	0.008554662	28.2153568	23.7536621	240.413024	22.94380605	44.29003591	13.64286205	32.9891986
TCGA-CV-7413-01	0.052304685	0.039920954	30.20891458	4.824642962	0.010027954	44.76286821	4.467344415	1.539240694	17.09381549	58.67455515	0.512903118	4.338250422	0.035267962	82.70683767	2.023479148	80.79158715	125.0776786	12.1730281	5.247554501	6.324719415	34.61992698	0.171117398	3.698615739	3.604215937	3.711590273	323.8482521	9.898596327	0.024507709	12.94799716	0.137361737	5.256126551	3.736652265	43.24959954	14.30259761	22.9300077	69.59487583	23.38436913	63.83317903	1.497723482	0.051006662	0.330962993	0.004927878	21.93277622	16.34779598	147.5756804	11.16201502	16.70884362	8.339524038	9.678532415
TCGA-CQ-5326-01	0.027550076	0.07115255	25.10130654	3.691530308	0.010081568	29.8864227	3.201875193	3.608845418	41.95838902	67.83260132	0.534284303	4.134351512	0.027279554	100.818219	3.244750488	85.99167776	135.7667314	28.34146549	5.133073221	10.78240168	52.12657619	0.144392654	3.575598377	0.832388413	3.275908167	244.4510815	3.40913597	0.040132225	24.72958971	0.135988564	8.411711574	3.013735295	48.38610114	6.847911611	68.42427436	139.0755403	11.29639672	80.35835456	1.897083215	0.059311814	0.076628572	0.005666145	28.21735176	22.62677652	177.8874857	13.12162475	29.71152411	7.132770105	6.973266662
TCGA-BA-A6D8-01	0.080315416	0.123258217	42.00770111	13.58927243	0.010612622	33.67250893	4.65168581	5.366162451	65.06271459	97.62367228	1.115756219	4.991689493	0.060473906	156.5269178	5.525720711	261.8997557	191.9098542	47.43424212	6.904725249	10.36970023	96.82674091	0.25481744	4.791908287	1.521165246	5.862203493	470.8822358	18.02606655	0.048821653	30.02416859	0.198896593	14.19172786	8.099552513	116.9105934	13.10373364	74.97148207	214.6012214	12.6129974	118.5089968	3.028739137	0.072419251	0.229822052	0.006342298	32.56194706	25.35314762	229.4091307	20.53514931	34.31959648	15.78258293	18.61120751
TCGA-F7-A50J-01	0.040408806	0.073915578	53.20144593	6.398153932	0.008257024	19.73829542	1.790409701	2.838976567	42.13799067	70.56672402	0.632372552	3.937486489	0.042373761	142.3908391	3.020914423	132.2797472	174.3892932	46.53488607	4.975124386	14.87135831	54.42195309	0.178441634	4.107841259	0.545542567	3.957845765	228.261587	13.23270818	0.048270273	24.87159106	0.192997864	10.26697649	5.089594119	71.71459668	7.462658154	56.46621745	115.9378872	6.98235526	93.91548943	2.052329101	0.083601321	0.169984143	0.005975022	22.91686881	20.22673976	253.3625595	15.30568952	27.48611295	14.20990879	12.64767381
TCGA-CV-7415-01	0.018772853	0.021566767	18.12765455	1.391193514	0.004405071	48.02620066	3.915395757	2.88795702	28.91589204	59.87093961	0.362322037	8.163096897	0.012586353	41.42169979	2.250715254	29.42920466	106.1981342	23.54266025	3.144670998	13.09581651	12.77589923	0.085907653	2.972344582	0.408120915	2.388228428	73.44203953	1.766543017	0.01333763	30.55912413	0.089767216	5.534118187	1.855838561	27.44027517	4.354652185	53.19038856	103.5824723	18.30290673	82.25597469	1.205879117	0.059910315	0.023424949	0.003705635	21.53576092	17.66802766	176.2828291	5.706758883	23.56181947	3.163982031	5.14079692
TCGA-BA-6868-01	0.180173938	0.367145126	139.8916369	12.90480125	0.022617839	51.65100173	8.647675612	3.104827076	75.09519197	149.3779024	1.380341626	7.259846665	0.038166839	177.2139432	12.97028221	357.2704644	462.9341435	57.90311092	15.16293521	27.89298055	92.57355753	0.329016146	5.588197559	2.503211998	6.63004282	922.1951221	5.860338757	0.171659743	42.27664859	0.577527124	19.44804817	16.35448387	148.820389	9.568515723	97.55289316	317.7976921	17.22810407	248.9397882	5.182548707	0.142429834	0.677192673	0.007055069	37.79068958	38.38973046	352.4355473	52.70600222	52.35057168	20.63431997	65.5795377
TCGA-HD-A6I0-01	0.074458483	0.130480931	82.39909298	11.7312344	0.008873639	29.60254731	5.767553869	3.656923704	52.27028103	144.8778691	1.031585295	5.714884587	0.048641205	158.7937463	5.014786307	286.4849408	336.2614366	54.2022185	11.44666984	18.13962424	108.2958166	0.25193767	6.323240756	0.721433801	4.310713736	517.1919761	7.458108791	0.042828648	40.10736697	0.251883368	17.09000113	9.829651983	183.7555456	11.92454232	80.11573695	193.2040165	15.51502924	171.0328902	3.380957936	0.084981369	0.420873065	0.006941437	30.46187348	24.89773034	304.5980355	24.12537934	52.11749528	20.12592897	30.61229229
TCGA-CV-7416-01	0.058565196	0.041399479	33.22783041	4.728754625	0.015154324	27.01453405	3.679412057	2.157649727	23.86917439	75.82209188	0.420111342	2.991895741	0.030212765	82.93542463	2.272420321	56.36529838	160.1950797	19.45915836	3.615018216	6.705473337	34.89359378	0.145438425	2.656007175	1.430492167	4.348764896	189.3311412	6.712752226	0.039845243	18.37100184	0.089635379	5.297823387	6.659724509	52.92838535	5.211031886	51.88840164	79.16873582	12.82773184	83.38670736	1.27119342	0.074215519	0.182610743	0.005589287	20.77313838	15.87837259	162.4128885	10.7679864	21.72438154	6.460267051	14.66926148
TCGA-BA-6871-01	0.109785615	0.055203119	86.92870673	11.96993363	0.007725676	34.00275961	4.917942327	1.454305367	23.60924119	109.6259248	0.746524467	6.3868724	0.028418983	128.622626	3.798119468	106.7901783	158.0510241	40.46945232	4.966586685	14.83413666	40.21283144	0.269536304	6.146889336	1.488845459	2.25248678	299.5335845	9.756286837	0.032318644	23.42807628	0.221355817	9.190229017	14.93407117	52.85581947	9.864878065	50.26553741	108.9167402	14.50566535	109.7103049	2.823142142	0.08659087	0.344713285	0.005455459	18.57538793	15.6225025	209.6981341	13.41781382	25.87303272	10.43239889	33.82603389
TCGA-TN-A7HL-01	0.029770435	0.033930004	18.49582857	4.425917224	0.00639695	30.91316367	1.223943387	2.493453849	36.07630909	40.69571646	0.580178395	5.29569619	0.018098956	74.73318637	3.138590409	32.33801178	153.5316178	23.46029541	1.91261382	8.383591704	43.14317423	0.141610329	3.978632196	0.75979126	2.638888813	168.1427158	7.176800155	0.033381924	16.54431816	0.145505678	7.74420137	3.458076838	42.62822579	5.134834505	57.60068026	72.33052917	7.541191101	60.65555769	1.691451061	0.057516919	0.058215931	0.004467575	20.32184108	17.61333659	155.4933403	6.101976788	26.23017159	4.465736274	5.5434065
TCGA-CQ-5331-01	0.235850124	0.699144253	299.1032865	21.42892443	0.04044989	114.0206026	5.562555862	4.507089845	86.12825295	167.7044316	2.932469006	24.32597838	0.052847957	180.128996	27.96462255	68.02497991	515.3213325	82.67524167	22.43515691	19.81462305	67.32216212	0.124302804	4.970581878	1.229043168	9.299165667	1212.276863	28.75746905	0.364698029	56.0295889	0.242440354	19.40028593	13.78981823	201.8587075	7.622427101	124.8072097	174.6750332	41.81881779	164.3874125	19.22112138	0.483204828	2.768808911	0.012603594	50.12045926	43.70806869	405.339595	83.91692217	110.0679649	32.04340924	30.62183076
TCGA-CV-A45T-01	0.039690185	0.058637838	46.01156115	5.26869029	0.011433566	33.9671872	1.36871808	1.758903261	28.9952813	61.87971665	0.65782321	3.618228	0.017672241	98.98719308	3.43522786	50.73769792	161.3401838	20.85562606	2.791473202	6.181519146	41.46344838	0.121652204	2.932152125	1.011565654	3.190561715	368.7034799	8.14046099	0.037650401	16.81852634	0.155394234	6.871308253	3.928105653	73.22639483	6.008803883	60.54946248	77.42603691	15.06484562	77.49944499	2.11074097	0.073342475	0.118583473	0.004921459	20.76091087	18.38833817	189.2507152	11.58986297	24.5165806	5.877322501	7.683008334
TCGA-CN-5369-01	0.042005346	0.132178115	20.73892817	5.545862229	0.025982089	52.12833249	2.000009566	2.462791028	31.18678545	64.38834844	0.693711435	7.213802035	0.064184149	105.4258663	3.376205942	80.70882419	181.7748101	24.11577216	10.38735013	10.61377336	52.85715452	0.186157721	4.537539313	1.967820149	4.371232952	343.6234776	15.46599935	0.1003683	20.23733561	0.142429146	5.705113624	4.559757992	39.49528506	8.815718565	56.39012404	83.3118679	16.67562846	89.68049198	1.761737899	0.102044685	0.059237858	0.006406955	33.94878071	23.54392385	175.3897846	23.73493751	22.77245194	11.95921084	11.35979311
TCGA-D6-6823-01	0.039394718	0.048049252	34.62244393	4.396388706	0.007189479	39.40990411	2.523358442	2.409680218	28.62526741	71.48557888	0.455293918	4.654740581	0.014080479	79.01568513	2.715868554	138.6261541	186.1909734	22.16861643	5.539921787	9.155564947	30.96008864	0.088347975	2.145795965	1.118407025	2.439575061	237.4533513	1.519109358	0.020200274	28.21728867	0.104187657	7.774783995	4.4304633	82.86682604	4.12319483	65.70367531	64.83775402	19.90229335	108.120918	1.374131408	0.094056034	0.108298631	0.004534091	26.68023516	17.46528318	211.2372403	9.41311349	28.63645678	7.220483098	10.55960341
TCGA-BB-A5HY-01	0.082440452	0.668714283	96.63248294	26.13822312	0.0083077	39.37807321	7.329519364	4.564475425	164.0563202	94.46845368	1.634434477	17.38946526	0.051444946	193.7884067	15.36517732	191.1943664	379.3724413	171.7437242	8.091617511	57.20953988	120.5771357	0.243903122	8.146867504	0.79245278	3.780570879	586.7232717	16.31936973	0.137481649	92.24957349	0.411033344	26.11493288	10.38658777	89.54494489	7.069690644	95.23494994	251.2024161	8.621234029	187.3199009	10.07411359	0.386171581	0.292235459	0.008624746	26.68039718	39.89355755	550.9383108	60.27469388	101.8802344	15.54237367	34.74617855
TCGA-CR-6491-01	0.012246388	0.020055097	10.57860757	1.044261617	0.004628307	35.10518926	3.30362172	2.26874473	23.49549387	36.54505316	0.194975636	6.517581192	0.016729594	55.21293783	1.919403164	43.2692857	97.0222187	23.85884271	1.257940861	11.83712856	16.79382076	0.089894159	3.143158001	0.627043689	2.378319977	35.389046	3.960809338	0.018411278	16.80175561	0.064438657	5.137354589	1.106975666	16.83698027	6.387658071	37.7357493	64.89563581	10.96307973	49.0305989	0.746827962	0.056154852	0.011917076	0.003869113	16.97324449	15.60531688	168.1765357	4.725295398	16.01517749	3.448801507	2.247116162
TCGA-UF-A71D-01	0.02312113	0.036879191	22.30165802	4.619522228	0.00799581	37.6058753	1.241604704	2.715620198	22.24340711	44.13317191	0.43805594	5.255051087	0.028214063	85.938253	2.695515062	59.99872507	143.2286443	25.29666967	1.956729351	6.800657176	45.62331033	0.123976942	3.211229858	0.685777052	4.755550523	144.4262106	11.00600827	0.03508199	11.24557768	0.112208165	5.981354495	2.432226723	30.20931505	7.150780516	49.33686468	65.89281158	10.70462156	55.38569829	1.609540789	0.056055366	0.060995548	0.00447753	21.98270272	16.30189404	129.4413864	8.539852723	21.38024404	5.307251114	4.443802151
TCGA-CV-A6JU-01	0.016756032	0.024512521	14.55353918	1.138154177	0.009668908	67.99918633	1.061228889	2.104997561	14.5960381	33.61084042	0.318012965	7.544714142	0.010364927	39.96368337	1.936453109	18.34496837	128.6583017	9.771771727	3.208633542	7.870221588	21.45775615	0.064743101	2.660714754	0.567780057	3.041424967	147.2066688	2.802673785	0.025341947	13.81330957	0.067268061	4.052902237	1.556608328	37.78197424	3.698116726	53.52836472	45.29618615	21.45554163	44.06038024	0.953525229	0.061365069	0.029049154	0.004210576	23.08776353	14.67454632	135.7929861	5.246962947	20.99886239	3.409667905	1.643630496
TCGA-F7-7848-01	0.048434395	0.066858475	32.88385414	3.004157369	0.010258167	52.5392635	6.477663093	3.244015614	26.19215815	77.46732279	0.424472607	7.129916992	0.026699485	90.36723875	2.635322096	114.7026215	224.7282655	23.60896465	7.372712245	7.696696301	48.67021722	0.11650398	3.458058802	1.370860636	3.634825392	504.6798963	6.009974232	0.0456057	30.87121692	0.189621033	7.509011775	5.127778581	84.79835604	5.4903251	53.00069371	98.7442421	19.68639764	102.6753903	1.355899231	0.083664769	0.109482442	0.006127084	25.18299664	20.89594734	207.9157606	13.5978741	29.7345956	6.700064449	12.79220916
TCGA-CN-6019-01	0.023336379	0.0567505	17.05570783	2.384541846	0.014519302	65.2005675	1.776922754	2.497869502	21.37173118	39.69173594	0.641620536	9.518918011	0.019709037	71.61076644	3.388526291	22.04764432	159.5807202	14.3654574	2.784236665	6.324699461	42.15788367	0.137205758	3.161604351	1.464760711	4.278191978	256.3240631	7.428560304	0.052721939	17.55086061	0.133829879	6.588270624	2.237993258	57.1799468	6.21677366	57.94653685	60.38813404	20.80430605	53.98940604	1.731254473	0.06731296	0.045242107	0.005098746	26.97893297	15.94045671	141.942717	9.992145696	35.88015922	4.974725154	3.120643667
TCGA-CV-7177-11	0.051850494	0.11020898	42.70684873	10.84633041	0.012921456	28.85519643	1.672946793	3.216794988	41.54264497	62.28887729	1.175902208	4.922620352	0.033062581	94.09082241	5.225846696	83.66262576	198.2893141	31.55799458	4.380270365	9.376401221	94.42438138	0.257928863	4.545605251	1.106962493	4.580373747	458.1161217	5.575972522	0.058496906	30.27176658	0.255680893	12.47216508	5.870690025	116.3594744	7.524238669	75.05748848	140.65418	9.38278365	96.82590703	2.896445843	0.085135184	0.223487696	0.005846735	30.33845641	21.9869342	227.8887928	18.69490245	46.92101514	6.91787927	15.58785939
TCGA-CV-7238-01	0.019206605	0.068760736	25.08293008	6.550123033	0.006548176	28.42651435	1.661150541	3.248869418	57.56166531	84.52089315	0.584243053	4.782803557	0.035737343	118.710851	3.699192205	294.2381463	151.3901828	52.11934821	4.255858449	15.16017267	55.10144703	0.112266064	3.247579354	0.963365892	2.604427863	179.3518449	4.253572024	0.031339029	36.63352888	0.070682893	10.4557131	2.233745977	48.52178215	8.615944404	54.35133551	95.96640172	9.888921581	102.4386827	1.542264062	0.103604106	0.04389163	0.004099045	21.07929016	23.3543529	242.3156003	14.86098456	34.31591434	8.373686182	7.920237862
TCGA-F7-A50G-01	0.029207625	0.064678793	32.69823321	4.440840458	0.008254009	22.36519542	6.07993578	2.384096369	25.4988055	71.85813578	0.691670123	2.887115266	0.055887973	115.1172213	2.46233091	145.6732912	113.4048429	27.43670067	4.121047969	11.24001122	76.18553022	0.174089999	5.056525069	1.719111418	4.345783432	259.3710087	17.24961789	0.027084583	16.49156827	0.137675473	6.854878939	2.330481234	45.19491975	18.135873	36.49022144	94.95976599	11.66953856	61.59035648	1.808448507	0.049439767	0.111435498	0.006645281	23.74370936	14.69217814	172.4426837	15.65468319	18.34068118	10.97413413	11.47108094
TCGA-CR-7374-01	0.011433399	0.018963985	9.79613246	0.46036222	0.004665343	36.10553883	6.093402459	1.591624678	12.7755092	39.82904937	0.266240284	6.125438184	0.023392956	56.84130843	1.827882119	24.84016342	90.13995447	22.13640958	4.094628554	12.06414102	8.877979829	0.073617068	2.43183761	0.272011625	2.789373072	29.55030813	8.124445588	0.011725744	18.1149025	0.062757724	3.558668693	0.958274197	16.12929888	2.805795677	32.3515665	57.59181852	14.58423455	51.01170191	0.950149644	0.047534529	0.00857972	0.004260105	16.75581209	13.13862446	146.0650463	5.635728255	11.06232704	5.230220321	2.451137349
TCGA-QK-A8Z8-01	0.043338065	0.04279716	25.50510977	4.505222185	0.007158016	30.86399743	3.30447968	3.788814725	43.03769346	73.51737242	0.825581902	5.426725936	0.021375146	57.7399357	3.760475936	74.07609005	162.6915425	20.07477827	3.670774883	10.65486605	45.65211238	0.118673146	3.969116992	0.766877713	2.745847821	240.5294947	6.693544967	0.030074868	23.38197874	0.115849601	7.951847219	4.895863697	81.269922	6.001755653	61.37719484	102.7481518	11.01185253	74.06832002	2.434711914	0.051436985	0.088864268	0.005185988	20.58330164	19.58661458	185.9727203	9.933613659	25.83718729	6.873285747	9.744005085
TCGA-CV-7437-01	0.018677521	0.02890111	14.62652283	2.955327575	0.003753368	26.05516617	2.516048662	2.686528935	50.43275859	45.92516981	0.324591837	5.353899536	0.01611398	62.88216585	1.87219083	80.69376442	118.1671844	38.65753534	1.635259427	17.75544815	34.59653498	0.116401238	3.66835419	0.48293267	2.133824245	71.75109014	5.053642676	0.015825448	17.6251879	0.106436525	8.699942364	2.311389146	31.94344637	4.802277821	48.37103042	102.4877407	7.417262579	58.84510465	0.86869401	0.066192806	0.026976175	0.004514842	20.52637982	17.15950911	190.1609858	4.972798221	19.63994459	3.819648354	3.960670333
TCGA-CN-6017-01	0.02074305	0.023893506	12.3072025	1.160360333	0.004860459	23.35926009	2.851383637	2.298046902	26.49596206	50.89766932	0.227735252	3.722823705	0.022302696	63.97952865	1.657561735	57.26131209	81.24415334	25.73364519	2.00044155	8.358751511	14.41064532	0.086709088	2.302589831	0.325638928	2.873433452	36.1652556	4.853511953	0.012479458	12.17212847	0.10217362	4.954979713	2.150963533	17.31150966	4.234110673	46.71904833	81.42504547	7.960751638	56.95145425	0.840592623	0.045868888	0.027774002	0.003808396	21.82191402	16.67091423	170.1679051	5.346881197	13.49380399	4.304109449	3.762965389
TCGA-BB-4223-01	0.029998167	0.090369323	16.61271345	4.687280846	0.019393791	67.19362594	3.677805988	2.792053717	24.00327137	61.97776343	0.44074792	12.13940696	0.030947828	80.74567831	3.612936078	46.80127388	191.3456657	22.35562378	4.975390159	9.952678981	41.32562799	0.164177677	5.42522865	1.766149332	2.827731075	230.0354443	9.360070967	0.093322084	20.1803291	0.147391715	7.654299466	2.966164905	45.73738753	13.7292976	49.17356335	48.74325269	21.22543665	55.43204035	1.835750102	0.097836025	0.085466413	0.005303358	28.41172941	17.04938626	185.9281129	16.85321098	32.96087138	7.726647474	6.343855575
TCGA-CR-6470-01	0.057662248	0.179571561	94.71860836	13.1192195	0.009830536	16.96024628	1.818485184	4.431638122	68.37267719	95.65785275	1.53219302	3.057595844	0.086614687	212.4939445	5.476405722	162.7846523	273.4344774	87.35242086	3.445026534	14.28323615	117.3021519	0.20076929	5.151519565	1.194185519	7.285480856	559.6038693	37.30067858	0.077700063	32.54736066	0.287655157	12.48427729	6.886487108	100.7824804	8.628820969	70.04841211	293.1131823	3.47842506	122.3576256	3.5806513	0.120025985	0.202339227	0.006554633	22.23954679	28.93470664	254.578483	21.98376185	38.2620821	22.47329997	17.96300421
TCGA-CR-6482-01	0.020613966	0.043031668	22.95469882	2.293833264	0.006562793	21.53142063	2.387123655	2.448498843	32.61958716	61.18852862	0.477907417	3.127530129	0.021809493	71.81981196	2.416305426	40.53125051	109.0118848	28.15927541	2.59413351	10.91299317	30.46893078	0.122360175	3.06478905	0.332827727	2.124959171	102.2957805	4.636504891	0.025604656	18.06655086	0.12158448	8.144351965	2.119830975	38.59166226	5.921401385	44.8629794	94.18575626	8.589295854	61.53506481	1.517009448	0.042908346	0.035369545	0.004781386	20.76867219	17.76316056	199.2473443	12.13023713	20.69981725	4.882119819	5.296998804
TCGA-BA-A4IF-01	0.026150319	0.047370684	19.18044972	2.641557061	0.008071256	27.37569806	1.581991102	2.169090313	24.33630425	47.10456754	0.379537156	4.270273363	0.025393	82.54068334	2.546671944	93.71944101	163.4857192	19.66224383	3.526268363	7.247679562	36.53132474	0.156561005	2.826910313	0.902080728	3.229105806	161.6155723	4.564232747	0.029770044	16.91823205	0.122665862	7.032752955	3.025458902	47.12968226	4.332136875	47.64535387	75.53358874	9.601427321	62.53508578	1.073504018	0.061108253	0.052141168	0.005124631	23.11928696	16.41519034	174.5964447	9.581463203	23.81047737	6.021003983	6.311691947
TCGA-CV-6945-01	0.046025794	0.106165865	34.51657802	5.44400585	0.01379691	33.32345115	3.057189688	3.155109809	42.91092922	64.6748506	0.957236233	5.10111083	0.05415358	114.0823489	5.023900836	86.25888257	149.2296908	42.06414457	6.280615323	11.79675648	65.86797619	0.142302076	4.269644245	1.22041153	4.178443411	297.8552124	12.50156166	0.06498707	29.52290288	0.169607169	8.841202467	3.854722698	87.29715622	10.09853913	66.38638361	108.5821077	11.93298891	79.14641153	2.877021594	0.077977704	0.137242443	0.005857235	27.53838933	20.92231983	208.2910885	20.04473601	37.19339156	11.89031754	10.69156933
TCGA-D6-6824-01	0.04313413	0.062617117	39.61838163	7.206481696	0.005838244	13.69393764	2.981716805	2.784471223	52.88283658	74.64204658	0.712022094	2.583099711	0.039686005	132.8900754	2.423957758	77.91027463	130.7179306	56.28218477	2.818486561	12.22741857	57.78040225	0.133554724	3.008855398	0.65173096	2.837547104	193.921697	12.47024727	0.028393677	22.5851949	0.177461958	10.35113032	5.703307096	44.40913907	5.211947589	35.62988588	112.5118638	3.964543243	91.10765999	1.467940988	0.051454443	0.106404999	0.00542681	16.43348781	19.70383962	234.7447935	14.32131434	24.48241308	9.825759148	10.72928332
TCGA-UF-A7JS-01	0.026843011	0.042736685	14.33237952	2.881373392	0.00460916	20.84269052	3.717543089	2.314635887	32.54862438	58.4418412	0.263098223	2.404952454	0.024070743	92.51707232	2.044214785	168.3147804	168.0325085	28.04026509	2.212731999	13.83395548	36.12105219	0.115639005	2.815811245	0.822595206	3.208072692	68.2761473	2.450440316	0.015732354	17.92894694	0.090911916	7.702334985	3.595517226	36.75785413	4.35968196	48.01000318	148.3184722	9.082570732	97.67143067	0.707020743	0.094002045	0.057873547	0.004701915	15.86075395	17.23362982	215.8137548	7.53710985	21.52704452	6.886839165	8.292972833
TCGA-CQ-6219-01	0.022192867	0.047161691	17.14879382	2.77895057	0.006355548	35.22463445	6.912589067	2.99545828	26.27168496	78.42571996	0.486767442	6.150675711	0.068773992	145.6158064	2.49770262	125.8329122	160.1575706	31.27697531	8.052716417	8.633804062	60.18489422	0.167186495	3.842618534	1.352292555	6.017358644	103.0817019	43.05227649	0.024381149	21.8390047	0.100654074	6.381791423	1.827560696	58.09721702	11.25251276	37.95367985	89.97899084	17.6875405	79.91971619	1.388508702	0.062924962	0.042495794	0.006151847	22.29386523	16.31380019	171.6695713	11.34267183	20.44343467	13.50136628	6.444382566
TCGA-MZ-A7D7-01	0.067615013	0.176684711	65.35679449	17.16217052	0.014096611	32.63733236	4.537429403	3.268142672	61.03980843	107.4508013	1.374351603	6.855129579	0.05875482	173.4106307	7.454969606	162.4783135	325.2122775	72.04574807	7.200208624	21.22483797	118.9237757	0.336469623	6.244415736	0.81197391	3.749029754	534.0050278	14.28354801	0.104267552	49.1109303	0.31945193	20.07167547	8.433665442	138.527868	8.171233841	93.7492983	110.192449	11.03046899	129.6729501	3.006550283	0.140615323	0.174830926	0.007635101	35.87961433	31.20967063	276.6261766	27.77191851	59.24591083	13.60187071	31.93480496
TCGA-CV-7428-01	0.110439199	0.072370998	58.80161691	9.406528695	0.013743367	35.04007218	4.612309355	3.064250589	31.17982425	103.4890813	0.661822476	5.375111562	0.04608607	129.2106508	4.221334397	107.5240524	156.4386386	25.7902106	8.083505575	11.86697112	56.09997661	0.198013173	4.966798234	2.117575369	3.943870109	299.8990294	10.96213063	0.048046363	22.79506904	0.207439847	8.472905769	11.49794952	71.59940677	10.20560016	56.43592626	128.8320879	14.26278016	127.4087744	2.486631612	0.048683347	0.267276423	0.005363265	24.96876458	18.42749637	189.1320951	17.40591963	24.42217699	9.707139446	31.35927485
TCGA-BA-A6DG-01	0.058155345	0.046930971	15.15439807	3.834397079	0.006867902	24.60312044	3.016400388	2.76247339	30.14286593	68.5861398	0.374593199	3.809768784	0.022136095	73.34869355	2.610079254	205.557868	250.4620829	26.49963986	5.57077169	8.748184184	33.27318742	0.104704821	3.175833841	1.71131822	5.091124721	224.7357832	9.649295121	0.020303256	22.86298179	0.069003081	5.767483487	4.953905164	62.01847812	7.175572127	49.06011379	288.0608784	11.04861307	90.22380542	1.403115224	0.079148923	0.113915707	0.006073543	19.75825339	19.45815094	168.598837	9.342339654	23.31314551	11.15871146	9.541061481
TCGA-CV-A6JM-01	0.017412907	0.037028231	12.55208962	1.904089267	0.009724757	43.39547811	1.059424389	2.20715888	20.13554768	36.13506371	0.41009512	6.218707006	0.020314443	57.81063459	2.200643552	31.49156597	112.3866803	15.40381612	3.015622397	7.856791617	30.67657224	0.100668899	3.409580144	1.255961532	3.46038117	152.5079906	5.366003093	0.033909002	18.77549051	0.107971444	4.923156844	1.725945808	29.38892997	4.496104995	49.07764034	50.67700598	11.84283389	53.90089815	1.143022987	0.051089218	0.0279465	0.003652763	19.82943758	14.91845529	133.0584845	7.56173929	23.28149358	5.371955229	3.327174287
TCGA-CR-6474-01	0.057181909	0.100108628	29.53119725	4.735415508	0.017523009	72.87450777	3.214310772	3.014560794	33.11116971	83.53947923	0.572850435	10.97311328	0.036991253	96.99981302	4.235356614	58.49793517	335.8664973	27.34645328	6.931740892	8.329294034	31.60633588	0.110063739	3.953243795	2.779374966	6.97593483	512.8283786	28.84279983	0.067581166	21.52652081	0.074326666	6.835375576	5.779637241	62.07830463	11.22622954	66.51883914	150.7178787	24.15880698	92.77045795	2.096568054	0.110329858	0.12141425	0.005498828	27.98812539	22.18763302	159.2187797	15.44502029	32.04992632	10.19534972	8.051101123
TCGA-QK-A6II-01	0.040441673	0.012433528	26.18696885	1.691479053	0.005024846	55.40826149	13.6752279	1.701105154	17.74882292	65.64854278	0.166011874	7.30031105	0.016385645	54.36405112	1.543543228	37.66476259	210.6121691	14.19168176	3.175193449	12.66552669	24.7756745	0.059833105	2.896425911	1.466057508	4.496877148	223.4626582	3.735490644	0.013726708	20.12100954	0.064784176	5.166830543	4.2726323	38.75204249	3.169351172	36.48088251	112.3084008	23.22571423	60.90286933	0.614394947	0.063712283	0.083665115	0.006184727	19.31794907	18.61100628	172.1997569	4.326535264	11.21314667	2.516347439	9.471742892
TCGA-BA-6873-01	0.081203951	0.074688968	54.93639313	6.127095659	0.008564873	23.42694633	6.473125071	3.261487122	34.21206038	117.7309333	0.73088272	2.19533437	0.025980339	108.667263	3.958075784	177.3312435	231.6941696	40.45453623	8.263886391	10.92444059	36.72034861	0.144839771	2.737596062	0.593607152	4.465335366	264.2104299	3.095577614	0.024299054	43.98063086	0.121486077	9.972969061	8.918736531	158.2589972	5.754665536	68.21735014	231.8680822	12.48411937	139.0534877	2.072882785	0.073646682	0.208804579	0.0060901	25.47140694	28.06562652	268.9248427	17.56615353	29.33021315	11.64622529	28.82158987
TCGA-CN-6021-01	0.035134609	0.05169738	27.95579794	4.944225691	0.008109533	27.93403696	2.676535131	2.655994899	30.73692996	74.42329368	0.735649658	4.715431313	0.028953738	90.84990463	2.621885318	68.24809759	147.7655435	28.16110747	3.204476052	12.03857469	58.56919137	0.169162363	4.125239734	0.704263791	3.611399148	209.6259425	10.91362194	0.030447169	21.49152064	0.177191599	7.605252128	4.409062888	62.77119813	5.999527404	61.25067777	119.2339671	8.740510459	89.79903026	1.385107927	0.048214473	0.067197465	0.005384596	20.2678306	16.56278556	186.3266404	11.22577042	23.14710024	7.759609577	9.844748732
TCGA-CV-5978-01	0.04105656	0.061914328	40.19768595	2.907352689	0.009364405	37.83411587	3.476550882	2.195592611	21.31477795	77.08638456	0.492847243	4.820420688	0.020899142	61.062456	3.080018181	16.54609584	164.7125955	28.03758959	3.822351521	10.16559302	31.67229109	0.080136829	2.727052179	0.807345738	4.015523158	228.5409838	5.900244256	0.031888129	23.48831127	0.12585327	5.765615336	3.631607361	49.82217448	6.895590364	52.69123915	63.16924704	14.23041541	88.96166292	2.254585536	0.053789264	0.080023524	0.004767342	24.01732948	19.11649438	183.5882535	14.07704559	22.88949134	7.08780269	8.285735754
TCGA-CN-A63T-01	0.029253816	0.024155171	9.19744105	1.660231549	0.007825077	29.5463777	1.743177335	1.161080793	16.59263562	62.97142006	0.382915245	3.426632407	0.055453217	88.12065525	1.377351366	82.17120422	103.2193053	19.43895056	3.754436251	6.956882889	17.26659784	0.142226632	3.810047276	1.937417564	2.470474525	167.6114379	36.16054134	0.015185905	8.757819657	0.089491904	3.102327051	2.343728175	16.41433793	10.4559702	28.11667795	76.19461402	14.48621712	50.39605741	0.834070638	0.052067764	0.055374593	0.004898367	16.72199509	14.72500559	120.1264413	8.068926396	9.891693542	8.065931561	6.000674138
TCGA-MT-A67F-01	0.031095136	0.053670798	13.5499864	2.094605618	0.009890109	25.06426328	3.476616485	2.163382131	12.75846583	61.35248119	0.374392456	3.882511809	0.029627944	78.11021487	2.851309564	60.05489269	157.0770854	10.0570801	9.153792154	5.264403402	24.64365572	0.127114783	2.81792983	0.956223077	4.978280894	215.4937836	16.52235475	0.023304711	20.41524132	0.078297414	4.197342667	2.329268612	65.39429504	5.869367599	32.62207507	75.50469372	15.17486258	67.50011893	2.151648808	0.047655108	0.107254547	0.005834761	19.28856694	13.35669603	129.2002094	13.32105122	16.10400122	7.32190032	5.586640756
TCGA-CN-6013-01	0.114262048	0.182431067	77.0183359	15.44617485	0.011793207	17.41377082	12.18719346	4.033641382	84.53062932	116.8837044	1.253740749	4.111233418	0.06904007	172.9876913	5.03368483	364.978976	403.4232398	74.99599307	12.65310181	28.84016615	121.3971535	0.33901393	7.094933588	1.974607461	5.125541133	610.8825747	8.816144135	0.065244551	49.38210531	0.356674852	21.12921547	12.35658626	151.1498915	14.36935378	66.69846753	265.500121	8.177340592	181.0765444	3.949332987	0.135454495	0.627258611	0.009709293	29.62289778	33.58586422	325.0357414	34.06837998	45.33085503	33.25947212	37.45803371
TCGA-CR-5247-01	0.162314208	0.262392096	196.2717538	17.74945264	0.017099229	29.06044181	11.95396223	5.246304813	80.78803948	190.0065907	1.091348311	4.354989743	0.038763848	220.6251658	9.792459731	476.4344082	342.2191751	63.99863194	13.10695569	13.58015754	108.4332884	0.316204265	3.667141011	1.06249452	4.438825931	755.3544025	3.045604356	0.117743676	48.56221651	0.286496057	25.05317938	21.71839346	302.9804123	6.98212627	74.13436728	210.4252747	12.6506681	184.6391462	3.513729289	0.114471126	1.443275408	0.009548957	40.33802244	36.03300242	459.3981365	52.34017718	36.629829	15.89786823	53.31609637
TCGA-CN-4734-01	0.072947684	0.0946485	74.00108031	3.946594166	0.012721233	61.71754963	7.961542282	2.588934256	34.72384271	96.52252863	0.499723051	10.78938009	0.032058234	104.7248521	4.099839227	118.1036305	224.4931467	33.8877327	10.30991643	15.16500894	54.07732614	0.146122988	4.913444535	1.193857586	4.917172408	481.5027412	4.145370352	0.064614378	29.16644653	0.144346056	11.42740593	6.924114717	92.38083042	8.482127206	60.89434865	161.7561847	33.19382147	106.6140289	1.919966389	0.127322667	0.205842001	0.008836179	40.01750431	27.4375774	226.8593797	20.17738458	35.12383081	9.953132799	19.40244597
TCGA-CR-6481-01	0.030013239	0.098995695	32.37545238	7.383600429	0.016801958	49.65577133	1.298869383	2.494968401	42.5409148	50.15922471	0.861274909	8.276342813	0.029692441	115.5948265	4.428973958	35.58278955	170.3283439	28.13154448	3.334557994	9.353996364	82.37709068	0.18141144	4.072571608	1.117626763	4.240200503	374.2530726	12.96995054	0.110159216	20.05483241	0.229018066	11.06281916	3.303002802	74.2711923	6.972516101	87.82059541	50.0458188	12.7578424	66.68361556	2.049173176	0.08501465	0.068912053	0.006326973	30.36216079	22.33296792	163.5893685	15.54470008	38.19754734	6.763649886	6.383469206
TCGA-BA-5153-01	0.223355658	0.157379413	83.75834152	9.137174423	0.014624941	32.39949585	15.9933141	4.57514674	45.08481624	140.4914182	0.735553008	5.547646869	0.08485578	164.653028	3.608923815	410.0963273	269.5759124	34.88448978	17.4164416	12.66202068	94.55069986	0.211126771	5.07269263	2.487127413	5.739273169	461.3304233	17.87344317	0.080105838	33.81215693	0.226842881	11.50430709	16.35426072	126.8067315	16.18580142	40.50839249	339.1053656	13.52064969	183.2146171	2.888299971	0.082726605	1.147994118	0.00815676	26.50531421	30.00928877	268.6947289	49.10617691	24.93140785	25.61401184	43.65589167
TCGA-CQ-5323-01	0.185952768	0.049569963	60.05453049	6.124048955	0.009193413	37.50650203	4.335541424	2.561814023	23.89027688	133.7445178	0.692386538	5.152754237	0.049498959	133.4091779	2.924916678	249.2605544	193.0394059	29.94409603	7.238523745	11.24829283	46.69276063	0.159260205	5.051400128	2.680774325	3.564695313	270.1504162	14.55482134	0.018749629	13.83501465	0.109741482	6.550504244	15.58917072	49.49414652	12.99020127	48.45810937	196.5051201	18.07447556	104.4843578	1.660573299	0.125842764	1.27337677	0.005213597	18.66048556	23.21889185	185.2203581	11.84888126	17.41873636	15.61025084	31.4189894
TCGA-IQ-A61H-01	0.184364502	0.136760265	87.55638029	8.324586352	0.016264639	39.98277169	5.770435958	2.741158112	21.99607919	140.9708235	0.91200886	3.151494976	0.086217378	208.0234002	2.873513541	236.294435	348.2425364	36.8182179	13.51902884	7.961831611	54.68080319	0.184721629	4.474459431	4.61902658	8.161174674	654.9552327	30.99388397	0.032727258	19.63486011	0.113872845	6.230712374	15.63100434	76.9227153	18.67623567	70.97481911	224.6517842	19.0049863	128.3610789	2.071383036	0.1432296	0.692004648	0.007477882	29.44399304	24.35599494	208.7899427	22.87757094	23.80915602	27.45537441	31.85929112
TCGA-CV-6951-01	0.061562458	0.086455985	28.08794546	4.505103065	0.010945616	30.19172081	6.457053617	2.495585585	28.95769669	82.9103072	0.520792639	3.618709019	0.047970744	109.0997639	3.076415008	133.944534	181.283283	19.25208345	8.951312605	6.915341711	55.95213821	0.185756822	3.094619219	1.888979326	4.420893738	299.2402054	8.125481138	0.031575094	34.65854606	0.160971502	7.53636545	6.591189271	66.31871349	8.451296174	40.36044181	98.48487032	16.75001922	87.20811738	1.910787191	0.062738643	0.179764488	0.006836723	23.4320091	16.7248625	200.2001721	21.13705089	24.55652822	9.230653796	15.9894456
TCGA-CN-4733-01	0.038630791	0.093601368	33.66801809	3.609994047	0.017770094	102.5491836	2.05982522	2.18933203	13.31294618	49.26541021	0.713822653	15.87826936	0.033277565	111.328741	3.358249089	28.78256112	285.480936	20.66835832	9.624040734	7.320297085	31.94602072	0.072973385	3.400029112	2.939706203	6.864858836	430.5068193	13.49503545	0.074480634	26.77492709	0.099626504	6.089260477	3.68882425	61.87925499	5.137593453	62.32198279	36.54159334	32.76111791	64.81069736	1.72756147	0.124528708	0.082573296	0.006227785	28.07729698	21.45931262	152.9548111	15.57849435	33.50913313	8.187404611	5.887814096
TCGA-CV-7263-01	0.036345902	0.034893888	24.97817052	4.698813491	0.004532582	30.16968493	7.562285795	3.226968662	44.31443998	75.81200315	0.421388217	4.687200223	0.022310439	103.9481133	2.441731807	244.096718	173.3370614	33.79075153	5.149397221	15.40442147	48.53749544	0.173543449	3.445529984	0.718026389	2.623692691	123.6565927	2.547533967	0.017016879	29.7489689	0.128467347	9.479946038	4.294160508	54.08727342	4.937275382	50.09071591	115.5051313	13.6042347	104.93635	1.380422406	0.079260913	0.098318888	0.005652638	19.95812558	19.15404827	270.3487557	11.52871859	27.24613982	7.608453866	11.71893794
TCGA-CN-4722-01	0.04700308	0.060176313	32.33323533	4.881643238	0.015531136	46.11546234	3.101848592	2.95156647	18.26591045	94.45180628	0.558229068	6.122435317	0.033215344	99.97328057	2.345129182	82.24662383	201.6204682	18.80918775	13.67815484	8.550134828	46.34743642	0.124357798	3.719113004	2.093263223	4.199807319	384.2327394	11.09157567	0.037814225	19.99611132	0.143119354	7.260948727	5.042337709	72.4520345	8.911991728	51.05060279	89.28344659	17.51577628	93.96175753	1.707938183	0.066921372	0.131819223	0.005995787	24.61457747	19.2270942	211.9929566	18.31036748	23.4914247	18.34035007	12.13840266
TCGA-F7-A61W-01	0.067106589	0.130380399	61.53124649	4.462479834	0.014785666	41.05445751	7.928095432	2.494604242	23.66551064	118.9741033	0.750882641	4.019283937	0.102257298	206.772119	3.693796735	241.8741098	260.3287561	48.61501676	12.08409322	12.89796029	35.43030485	0.157182777	4.447144176	2.413926543	9.547219452	384.3878477	50.40375159	0.036465548	19.29842682	0.118366771	6.478412413	4.605573391	108.0916937	10.56598686	33.51637188	160.5865753	18.96198771	142.7028917	2.160898518	0.102891098	0.193696673	0.004468922	22.88923462	20.36543473	219.7288556	25.95237466	20.57055482	36.61213736	19.5579555
TCGA-CV-7440-01	0.033772143	0.041035182	28.99510754	3.154808986	0.0054883	41.93458149	3.22854632	2.390373872	25.72323283	67.88957223	0.328320546	5.889423232	0.021167599	79.33270645	2.177642915	143.5504997	215.5615212	26.79765529	4.193127413	6.65855167	45.81427856	0.089857934	2.511324212	1.356485314	3.682827619	177.4057393	4.439485335	0.020194408	26.19255563	0.083308324	6.961334545	3.369754347	51.38692471	5.892813462	44.02624482	135.3602099	18.2195945	92.97091615	0.968537839	0.113799913	0.081248575	0.00524277	19.01808959	20.22291349	202.2340941	10.08015934	24.10241721	8.748035107	8.896623391
TCGA-F7-A620-01	0.028992127	0.089281352	49.01676352	7.449512141	0.006873357	25.1467776	1.892107286	2.750112861	56.05450733	76.44927239	0.735111419	5.85553655	0.05343054	160.4641064	4.51651226	91.30906449	215.0244946	108.1008461	2.330299881	18.83724502	44.63494512	0.162084848	4.889142029	0.604756883	4.083239714	333.1707272	32.23779405	0.054322979	29.8299416	0.214678664	10.63302674	3.327139317	57.1547729	7.120134084	53.39853284	145.2526235	6.633814914	87.18526654	2.565988181	0.137701151	0.074720844	0.007444108	21.86439344	25.28791004	285.5345568	15.67173066	40.45260592	12.88160365	9.566734562
TCGA-QK-A8Z9-01	0.017313355	0.052988941	14.85036305	2.312703911	0.005205132	58.34523633	2.751298088	2.887035488	37.09724242	58.76104977	0.32081017	11.45522996	0.017907867	87.57280186	2.45297691	302.9243617	252.3421164	40.73305764	7.354044587	28.97820506	38.00445742	0.111296879	4.306493505	0.999610879	3.051272537	120.9002555	2.144612101	0.016183813	34.33687976	0.124550271	8.534364293	2.230290306	42.15539958	4.005062085	46.83690949	166.6245505	17.83419553	125.6054405	0.809450864	0.121202967	0.03675112	0.004314486	21.40883507	18.29077366	231.8188764	8.365731429	30.69643543	7.286056911	5.990915635
TCGA-HD-A6HZ-11	0.07086765	0.20521625	89.17370102	11.87199636	0.017464046	33.90520867	4.189637655	3.180519202	43.06461141	120.6154867	1.327439109	7.039203367	0.075025541	218.9165535	5.604218257	192.2973639	220.2471363	59.41182629	12.42078789	17.75675582	84.29008089	0.400386036	6.289104387	0.787010161	5.511424349	401.7138037	12.28467553	0.083410534	34.75053585	0.262494088	12.93258216	7.834590712	75.38605993	10.03542043	63.06995276	114.394733	13.37881917	137.9543838	3.865173683	0.089495158	0.300377424	0.007500499	33.12905314	26.63862569	294.7049295	42.09371839	35.47332712	16.48755364	27.00564332
TCGA-CV-5430-01	0.032456472	0.058492957	21.70844027	5.590238591	0.006808715	26.09481872	2.942626174	2.72652273	28.51409015	91.39657176	0.507832992	4.372254485	0.019668062	97.11415393	2.758379363	106.0289483	177.8415601	25.91878942	4.602191739	12.67442268	46.17890314	0.145719539	3.463274737	1.222713445	2.867594199	174.333913	2.976633482	0.020591512	25.56277828	0.135038146	7.742669714	3.41893867	54.97630895	5.13985477	55.71988068	91.32235034	11.84005195	89.07193616	1.317865744	0.054694287	0.101439178	0.004992933	23.57914178	17.02608594	208.824185	14.51273795	26.40878641	7.670539813	12.5616556
TCGA-CN-6992-01	0.020052009	0.062640272	11.48478383	1.998007613	0.007759448	59.78771106	0.446004083	2.063187794	25.42989393	49.46993458	0.462889971	8.158950074	0.060444931	131.2982341	1.82419241	82.05284711	160.1545774	23.87871111	3.237838652	6.422768929	28.87447521	0.058682202	2.379529453	6.109039397	4.198258931	147.1308629	16.63739845	0.022553971	28.4887189	0.060133001	3.773239141	1.537548112	18.1086765	8.24838081	33.18413426	56.32280349	20.88657499	55.50988501	0.936347934	0.234363079	0.046626851	0.003304101	17.372395	16.84021224	133.5227978	9.672107949	18.28633839	12.66948322	3.099456621
TCGA-BB-A6UO-01	0.038527491	0.089132246	41.85252602	8.598243214	0.012086725	20.86272085	1.680896823	2.533402249	46.7061978	71.08159001	1.239080647	4.168726089	0.076856811	165.3665413	4.55180243	151.4616866	189.2254175	62.7417714	4.801615378	12.57963875	72.34296596	0.179300822	5.35496504	1.110031333	4.248451892	295.4054808	20.4382315	0.058942196	20.90772616	0.21910919	10.13923828	4.307894196	63.48665332	13.12800646	55.19830016	121.4079098	7.636080107	92.75999856	3.134762296	0.094243728	0.152351535	0.00672698	21.73196663	21.24681674	232.3069251	17.40930593	35.20621815	17.26717302	12.53366075
TCGA-BA-5556-01	0.025785643	0.121716524	28.43336782	3.891463501	0.013447953	41.12081088	5.499512704	2.493738911	40.17413107	53.28463537	0.775128282	3.944709879	0.056286931	105.3563943	3.448483794	118.5698426	126.6926246	19.35877252	5.462082001	14.00640217	99.98063431	0.198175294	4.193157132	1.680768556	5.511071087	211.3709458	20.03663583	0.066560214	15.36442753	0.188278186	8.953529656	2.091604422	62.63058838	7.928226911	44.28949931	99.23764613	19.96163633	71.27949624	1.360019519	0.057121978	0.106461262	0.007002901	27.85623042	20.47760416	173.9594561	13.77849472	21.16586048	7.953650818	7.275388284
TCGA-CN-4728-01	0.027529712	0.120801946	38.94121934	8.651945857	0.006047568	31.0643803	4.89460027	3.55033323	81.04018944	85.89782194	0.864143351	7.889978363	0.068757582	191.3408007	6.742810705	198.0136156	221.8064024	95.29817499	6.520915953	28.75559548	59.12843754	0.135929103	6.340036258	0.973153577	2.78544598	264.3641911	12.22162874	0.048247555	71.57680963	0.168388649	15.54287577	2.917837496	64.05146358	11.9237555	64.80568546	147.3206074	10.99856147	134.304476	4.346519409	0.190998677	0.101892419	0.006442475	20.05689749	29.48200117	312.3167023	17.7904579	66.26607821	13.18274471	14.6388352
TCGA-CV-A6K2-01	0.069424372	0.109050895	43.86432203	7.886192731	0.017062666	213.9789957	17.28687494	3.465254416	39.50686009	89.86956278	0.773896712	43.68129713	0.013590302	83.71823038	6.838292094	58.24957355	551.5313854	21.72290719	17.04067492	17.60003081	57.22964626	0.07143403	5.10070982	7.366265239	6.118545148	733.3620449	4.265322891	0.06045528	62.88663843	0.13086479	13.71342053	5.604023147	140.6228645	10.68886382	92.56971133	73.56085806	78.58517067	97.03182979	5.0976985	0.14296009	0.345774152	0.005916537	39.47701293	25.24498174	233.0917452	21.68457188	86.85240815	5.83915363	8.679493143
TCGA-HD-8224-01	0.067906283	0.06520283	38.29210599	6.255480721	0.008778548	55.11375478	2.587934228	2.939660242	23.80567443	74.36053334	0.641490018	8.663974772	0.02182621	93.33014989	3.243301874	110.0316136	206.1894381	25.95229265	8.271275213	10.21043327	49.15619338	0.141018384	3.114929549	1.892939052	3.559161585	337.9708277	4.41340074	0.027929898	40.544489	0.190825611	8.45735907	6.507762137	77.19747864	6.605605254	71.92750821	91.68833681	19.59475774	106.1424709	1.984138848	0.076695869	0.188553819	0.005182004	30.31020473	25.38085251	200.454491	17.52876964	36.39335103	9.910776419	18.05618174
TCGA-CR-7390-01	0.013119939	0.051684473	10.31433743	2.501203704	0.014467003	74.83040901	0.320906249	1.697987472	19.3069544	52.75337039	0.753667146	9.200692458	0.059125074	88.1882198	1.781808776	53.2577325	162.794072	12.32835737	8.910849375	9.547194461	29.07580915	0.076269963	2.776459644	4.826256833	3.998502061	201.7319675	14.55522203	0.038324223	23.20032599	0.1055544	3.00680265	1.21952882	30.08166872	7.492723472	33.59724326	47.87061138	26.05364137	92.25376416	1.151741904	0.192013517	0.019834179	0.002804782	15.45136816	15.88214182	136.4671414	10.75680143	21.72088382	13.55421791	3.696289359
TCGA-UF-A7JH-01	0.041622728	0.032705276	16.94974671	2.031981819	0.003366365	27.42610333	6.369327288	2.301789884	29.15871533	66.76947767	0.260315931	4.899537679	0.02308685	103.3585031	1.647859223	155.5000962	175.1096877	24.80837552	5.209743476	9.264032983	39.89567963	0.139472835	2.660907323	1.258789072	3.251019481	101.4574179	3.978034309	0.008287099	16.60861708	0.13979793	7.997677943	4.24624516	44.58238098	5.765560262	50.28151573	136.6007828	14.44876173	99.72642261	0.93365708	0.056374766	0.053516986	0.005432255	21.27970297	16.75785724	152.2114976	6.592833933	19.51464441	7.79736208	9.681916079
TCGA-RS-A6TO-01	0.083776913	0.129355492	76.98958723	12.24805978	0.007248065	24.21640495	5.510791758	3.665367806	69.39166894	101.8415769	1.018386618	4.06671988	0.049567493	186.2902008	4.288947709	204.180531	306.6485909	69.2483753	7.886045231	19.16061209	141.7797369	0.211606762	5.641375728	0.995326059	3.568278055	411.5446721	6.060445945	0.041000708	42.05822463	0.379822481	19.29664261	11.79517359	118.6093694	8.301357201	99.44610826	183.6768903	7.638296319	135.399499	2.295848622	0.111926686	0.243826991	0.006107365	27.6015321	29.80379105	387.2206427	24.96859137	56.84123831	15.91422078	25.90239127
TCGA-P3-A6SX-01	0.068017759	0.202421086	57.45027784	13.40409291	0.011760143	40.3699752	8.682206009	3.633750343	70.19778071	110.3798387	1.152508454	8.724297427	0.077990398	171.4621775	7.236964963	281.8269742	210.1867853	75.98335794	5.653323446	25.19002552	140.3689496	0.427456	7.239600099	1.99911833	5.106294278	530.9414169	11.39519401	0.075456617	38.5486051	0.299371119	18.5530379	8.419397922	123.112431	12.95651496	58.97855605	132.0299537	16.47059893	136.960329	3.536128402	0.216406795	0.275895757	0.007640327	31.86939682	25.4901574	313.3467999	26.15534397	52.37474831	12.98893165	29.68667149
TCGA-CQ-6229-01	0.058078064	0.044291745	45.22221537	8.064701967	0.004059876	17.33490062	7.002303973	2.627281365	44.6923149	114.9265358	0.576035988	3.366054806	0.025316567	116.2022845	2.863861035	245.7253744	232.949094	48.16145453	6.799312662	14.49274792	40.10077953	0.140910222	3.091891268	0.836860923	2.446467205	171.1710046	1.224552938	0.015347849	41.5492828	0.153186062	14.2701014	7.84381163	93.96618597	3.861015082	58.2350676	175.2246265	7.969678221	153.8689705	1.646436461	0.067307144	0.124064879	0.005082268	16.82987127	22.01469234	256.8705001	10.35725389	26.13606347	10.90923096	21.51173429
TCGA-CV-7245-01	0.01511703	0.040463718	7.223433551	1.051332103	0.022779309	49.63948645	1.477336461	1.588078528	10.53810129	68.54226644	0.527993413	4.888659075	0.105556177	104.5447938	1.406175375	51.29507841	130.8800054	11.65363674	2.493755693	8.426509931	35.77959099	0.222475389	8.052421846	5.698706463	4.591041674	120.178883	42.30427066	0.033022791	8.397691107	0.134607747	2.18780161	1.249289703	11.49805703	25.24846225	26.44128361	57.42298508	18.81512376	38.44306097	0.688527336	0.069075835	0.034432699	0.004104561	22.38388017	11.28860077	99.51291434	10.43157741	12.60042183	21.74514746	5.288704936
TCGA-CN-5358-01	0.073517885	0.1009391	60.42310341	4.882089108	0.020438274	56.40382874	4.751808708	2.661797588	23.50577345	103.337768	0.865928889	6.57268239	0.028030386	121.7401554	4.908777258	69.00904924	224.4978517	28.76482725	6.429516859	6.817058815	32.49181037	0.104679328	2.998540963	2.060228812	5.346880927	420.1021495	10.91568585	0.06765776	20.61230731	0.089867616	7.332887096	6.672413213	87.08208587	7.506474394	47.4934626	72.0709834	26.43081443	76.36399633	2.951995411	0.082007261	0.291141738	0.007441406	34.61885644	20.76091511	190.049706	26.24304905	31.96319034	11.34852315	14.53035923
TCGA-CR-7383-01	0.137546074	0.127055864	64.27946088	9.601281542	0.015492001	44.50756638	2.730171665	2.781332099	35.71956125	140.3294201	0.665701059	5.601009813	0.062109942	100.4593067	3.01693422	145.9458016	279.7232103	31.30899714	15.91530519	5.788372183	40.07599587	0.109097234	2.601702438	3.540295321	7.180124505	526.2681232	34.01079314	0.039512498	31.29058741	0.091053701	5.963158569	11.30781039	69.901885	11.1003844	58.144004	276.0596137	20.27410942	163.0836669	1.670247021	0.096439342	0.720949748	0.005936816	28.20063024	29.54064954	216.3935664	22.94892033	23.7416244	23.70146483	20.34417665
TCGA-UF-A7JJ-01	0.021119681	0.071571975	11.8258182	4.422190576	0.00742175	37.4099609	5.895385409	3.980833188	50.88056309	63.01448613	0.563370405	7.646830287	0.027694178	127.0521805	3.196050394	143.4191731	345.3395915	31.17783852	4.771167689	24.21192879	64.54953618	0.205769834	6.376575596	1.392180652	2.68991516	205.6611386	4.023991481	0.031899169	29.73155009	0.153115207	10.5884069	2.921777159	45.2340865	6.256301103	54.56538214	115.5007296	10.56239998	85.0502161	1.463940975	0.089662227	0.04354559	0.005363706	24.94474997	21.56971164	232.7256963	12.65837772	32.58301227	7.22273132	5.358790783
TCGA-CV-7103-11	0.052663066	0.079042618	38.88328807	6.088067973	0.008970121	29.63299673	6.491914912	3.657646222	49.32004865	108.5233509	0.574812699	5.331738849	0.052963041	153.1064198	4.171282732	231.8136742	159.6451376	33.50450079	6.735153359	15.98195974	73.85916077	0.221130072	4.647062178	2.005270248	4.190144859	218.6488831	5.594611023	0.04460223	32.44546152	0.149502956	10.10713989	5.883358014	101.2315858	9.102059502	52.62888002	129.1574253	13.35961517	110.1262859	1.761333106	0.0848692	0.078076292	0.007184166	28.11841962	21.51901548	214.04115	18.17522791	21.56318207	7.704343992	20.26265924
TCGA-CV-7242-01	0.032848419	0.052695662	22.89875933	4.4712917	0.01092316	27.4329638	2.602291063	2.434022018	24.6030627	70.77730285	0.651286877	3.816387639	0.033452455	110.2149747	2.962776657	105.9971598	158.1400971	21.28952504	3.946047632	10.84826987	73.7151025	0.268515845	5.308874104	1.130049125	3.796768477	292.6013645	6.989050969	0.037061733	23.99328417	0.187017426	7.641186359	3.662467092	69.25094482	6.961511796	48.52254331	88.14982943	9.584875749	81.43115107	1.395604315	0.056645985	0.079549824	0.005969987	23.88269273	16.13486556	177.2253978	9.807267088	24.04993502	7.670862429	11.36955826
TCGA-CN-6011-01	0.080213193	0.180388099	100.4636753	13.00586213	0.016574166	42.81315949	2.888676174	3.751314227	51.95994837	124.7269822	0.689202239	5.871586281	0.029262221	108.9983452	4.167554128	189.602067	241.3478148	48.47953293	12.58020445	19.03395288	116.2430364	0.236747785	5.054600898	1.197646253	3.846124019	544.7026429	3.439312409	0.105978043	53.20825811	0.271344307	14.69977767	9.490199159	169.0842905	7.03927011	76.61064188	152.8187966	13.97123459	154.3035163	2.178610821	0.119605567	0.268357436	0.005889741	29.89301279	28.44614429	295.1134554	26.19459168	59.23962732	12.96052415	28.53060277
TCGA-F7-A61V-01	0.049812083	0.062201261	42.18340042	5.163390598	0.012678027	66.06019193	2.875600193	3.266598482	29.93347812	66.97515899	0.605603896	9.754038464	0.015976412	79.34966202	3.492812681	65.96092077	242.5670243	14.22423462	7.122743929	9.359310014	48.16256784	0.109251172	3.362184613	2.552410877	3.620315009	537.8995018	3.43219443	0.036987282	34.28344337	0.15458583	8.414066299	4.888401748	99.20778151	4.96288954	72.92776177	99.83327102	23.84156691	92.13923608	1.566918935	0.09367214	0.284029493	0.005586646	31.94399271	21.15862311	215.6858108	15.77924908	39.82378917	6.35632657	12.27601773
TCGA-BA-4077-01	0.035782384	0.081424237	24.46832711	9.352483539	0.007087439	28.57725172	2.36778041	2.601920103	49.05425341	83.14645344	0.708213982	4.856645575	0.032439083	123.9746231	3.939176551	180.0016677	223.478546	46.79837563	4.122321337	16.74292426	78.66741586	0.242070034	4.970484875	0.58554938	3.386465761	269.2979058	6.981142593	0.030859474	17.03910091	0.215312427	9.791691601	4.805449575	72.06054063	4.968219617	78.29765346	135.2703181	10.41179438	118.4757337	1.673898197	0.082380387	0.087279401	0.006710591	21.35534144	22.2428332	234.1872578	12.76872389	31.12100456	8.501692958	17.99263273
TCGA-CN-A6V6-01	0.092874648	0.154456359	98.11497135	11.07182663	0.021091893	45.10516579	5.985630674	4.84511403	73.92835008	144.9156023	1.17941392	8.985092524	0.029276859	95.49150952	6.171193532	189.0490843	347.8304078	39.02720675	20.41621083	19.29034626	112.4434777	0.432352298	6.230819895	0.848801226	4.388008804	725.7756369	5.648207833	0.116104233	45.48826969	0.398671506	18.87827743	11.97814157	295.8922457	11.23916696	81.39103815	265.0500011	16.81622253	157.2409227	4.398521863	0.106115084	0.726987007	0.009350765	41.5081223	34.58364779	355.9039963	29.13164565	70.57637152	13.38787687	26.99054326
TCGA-BA-A4II-01	0.02372528	0.058149284	20.61807383	2.774204567	0.015303431	39.65712378	1.381581552	2.542423331	17.84238425	49.80672215	0.664640238	4.60047575	0.030881542	82.26559939	3.377117321	42.68949341	153.2401767	21.25022539	5.315228631	8.270356279	32.20380017	0.122412562	3.611715244	1.127591175	4.026485545	252.2033114	9.40158452	0.043778929	21.29689158	0.093483436	5.081085476	1.944595338	52.80405718	8.433132034	49.52071582	52.18235761	15.21745921	57.93367342	2.077859946	0.065484398	0.058838337	0.005226216	27.52052836	17.14917291	139.1692356	12.88146946	21.46945071	8.100906457	6.091331614
TCGA-CX-7219-01	0.402307779	1.174163861	287.987306	51.21762421	0.025224705	34.48610409	11.708757	7.82511222	114.0952641	229.5223122	4.355168968	7.328044759	0.099366534	278.3400111	25.74318404	454.1304628	885.7178941	130.0422182	34.1883811	31.71972628	202.1533513	0.424296529	7.259753231	2.221283931	7.740955121	1688.505828	8.219177183	0.156255593	104.3927024	0.441617056	28.89287551	34.68209748	496.1993085	11.9164066	128.7528028	479.0718901	12.56859339	318.2868559	13.02102563	0.176620824	3.007064152	0.01254531	46.92302482	50.32264668	730.8271169	130.3722773	105.3938035	46.65670912	117.8908675
TCGA-UF-A71A-06	0.066226418	0.032463492	47.01089219	7.501959345	0.004169081	19.13270189	7.799390852	2.201573489	29.33112913	105.9323577	0.48583705	2.678554202	0.07944672	301.3621316	1.426971591	399.1137124	121.2613892	73.28690006	3.019968822	12.11547885	100.6034276	0.194656189	4.510117439	0.684728977	4.511353907	144.0166534	28.83128872	0.010776856	11.32304269	0.238689856	7.006097504	8.049618682	61.2266913	8.750427017	45.09895916	75.06867756	9.460689746	114.079679	0.881630332	0.030522841	0.161910057	0.004334087	23.6372084	17.00450841	203.4036395	6.544638993	12.56958507	32.37796171	21.34610024
TCGA-HD-8635-01	0.051763327	0.033958736	23.05055397	2.138485187	0.007622198	32.80288722	2.421585456	2.08183502	21.36494576	72.02204297	0.367552365	2.700250152	0.04292899	94.82429088	1.756597809	116.6212389	149.9671812	16.10422962	4.010307232	4.289417761	26.87679016	0.12167294	2.822456087	2.26629864	4.910817274	165.3631926	20.5364363	0.016903998	10.99932496	0.087790322	3.91088383	3.980965156	39.89495968	9.604156719	40.81941731	172.2454793	14.59084413	72.7627047	0.727675104	0.051029011	0.111932893	0.005521308	22.88519985	17.60175772	152.624106	9.751507124	17.63858568	15.26363062	12.45257318
TCGA-CN-6988-01	0.113297036	0.047299544	33.76450262	3.990675386	0.009298862	44.75740799	1.41327227	1.965932719	14.65322127	72.15834815	0.257671628	3.808335962	0.02269944	67.58076548	1.594643042	113.2003499	187.0294958	14.65467187	7.752380838	5.195521427	24.34180096	0.068459876	1.972488518	2.367696071	5.088416302	248.7203657	9.01566833	0.015403467	9.584735375	0.048522797	4.45583151	11.01091196	43.06068288	9.766166062	45.80916083	166.2419909	23.10153836	72.80638618	0.789592344	0.077012749	0.372814495	0.005184775	25.28688172	19.92467398	139.1684751	10.27256381	15.02000848	9.513682577	11.60939601
TCGA-CN-6997-01	0.011354873	0.042913867	9.317539017	0.870716806	0.004187476	59.79628513	3.514880017	2.338452947	30.85952201	48.11287852	0.249610562	10.16570481	0.025270121	52.85005155	2.443598878	87.33482607	131.9018731	52.23461351	2.833954422	14.26088883	10.54512243	0.053158619	2.53175916	0.278817728	2.286933927	34.25021815	3.383176285	0.016769629	30.75097719	0.065120133	7.040031324	1.10209537	16.61604552	4.080997139	43.94432225	53.8051561	14.22844875	82.15399828	1.298608653	0.093482046	0.007153842	0.003259557	17.01082583	20.57611264	168.1805597	6.666915633	19.07267142	4.570487272	3.084514121
TCGA-CN-5374-01	0.054985844	0.106326289	38.41484807	5.570352721	0.018445103	55.4793135	3.630824979	2.557996603	22.57357457	75.01123336	0.768111245	8.070630119	0.037202916	82.81880219	4.613046058	54.61433387	201.64148	22.73324931	5.863418227	8.625820246	45.31294705	0.129944017	3.761375398	1.814125593	5.826983452	428.5088648	12.25438098	0.096838205	29.2756949	0.165618985	6.624662681	5.073061419	87.585716	7.59195013	56.7770963	86.55461017	18.22449333	99.71378737	2.489138307	0.089446819	0.127854819	0.006114431	24.04763465	19.44840583	187.981836	18.62258289	38.27074908	9.742272901	12.85016655
TCGA-HD-7753-01	0.042511787	0.632438515	43.35818359	12.13644353	0.014235403	45.63617835	4.808518177	3.754732467	106.8247013	123.4349607	1.079224725	10.53998684	0.094915797	203.9389477	11.36137639	437.7569794	290.1764666	129.55059	12.51512076	37.35275891	70.45638568	0.194724709	6.724278708	1.369674236	3.801436537	301.9797143	8.555010965	0.156827927	94.06258117	0.227069361	16.97261636	3.403993827	81.01353752	11.02395022	81.3436317	138.6180418	14.11874392	168.4664683	6.928074569	0.284955724	0.121041555	0.006181537	28.78654006	38.7297116	364.2665057	58.23951554	69.77068368	21.37373421	22.75086478
TCGA-CN-5360-01	0.033548956	0.119553777	29.88604806	5.846477043	0.015867461	41.38123703	1.991444219	2.493586229	31.16509704	57.94618635	1.082734283	6.337276107	0.042186921	123.4072135	5.902400316	82.24945142	215.8597116	40.8361182	5.655627696	8.163377233	34.86086371	0.137351641	3.845256165	1.408072116	4.551305199	381.3195926	14.24689042	0.082109994	30.20565797	0.124985556	8.588887975	2.881655423	63.3614413	8.56393667	56.58065532	72.7880376	13.50196957	71.2067505	3.264770261	0.100330909	0.081012056	0.005672573	28.09122631	24.78667548	185.3140653	20.86939521	34.34180867	8.312920706	8.426119626
TCGA-UP-A6WW-01	0.072141798	0.155127704	73.89406667	9.314541945	0.02346869	53.21193637	4.615858303	2.7476734	41.81349163	84.38270832	0.898861042	6.013250566	0.027375501	87.28050588	4.750123215	69.57554477	210.2757272	33.77323591	6.60053525	10.46208322	78.28858828	0.18479741	4.423076099	1.525119393	4.80450786	719.5493422	11.09738412	0.131780918	28.52724977	0.262375152	9.782631944	6.787503707	124.171416	9.900121683	79.35940203	96.09808701	18.44064447	105.4887294	2.916483402	0.087652401	0.313902687	0.006875602	35.05890644	23.41563428	234.3999783	25.76655372	36.98428317	10.46496438	17.98184887
TCGA-F7-A50I-01	0.045216125	0.073557947	41.65933638	7.138836648	0.012915261	55.15695521	1.122146571	2.314952073	21.53817087	82.07529498	0.549691004	6.372759339	0.020733413	82.53502919	3.391835491	138.1185513	248.6283922	27.47021855	7.366741976	5.459013703	35.66644407	0.093069392	1.983261	1.470108074	4.077246654	314.1335136	3.145079751	0.036659491	34.8673293	0.09549634	7.056899347	4.819346761	78.09673048	4.013911919	59.2460595	58.4219479	23.30549699	116.523044	1.490382032	0.107739573	0.148026606	0.004807601	24.25790575	20.7931435	212.5611643	14.25827014	41.30569597	8.570794325	13.54743848
TCGA-CR-7391-01	0.043844145	0.057345984	28.80044456	5.185015963	0.008122339	17.87877839	2.950952114	3.89022382	36.20976483	66.45503796	0.53455933	2.378204045	0.023516139	103.9026302	4.303061862	56.15255416	149.1785375	25.20512441	4.055121877	7.990020998	59.88834534	0.205851853	2.942104227	0.759642085	3.967037449	341.1124581	4.7066832	0.040712765	23.42429227	0.12964957	8.100679564	5.567152863	51.90207504	4.801605525	48.92909908	163.0961476	7.143844961	89.55972754	2.061872767	0.05281303	0.151696232	0.006152628	22.19144229	16.50490514	182.5862541	12.12662995	20.74648559	5.788201626	9.817670489
TCGA-CN-4729-01	0.260679215	0.072453365	117.9042897	9.978142357	0.004759318	21.72356076	13.61496207	3.790703441	71.3035929	162.6170671	0.510618101	3.440009437	0.04437247	138.3252064	3.112392005	484.9890878	494.968176	68.81471739	12.3094823	19.96942925	67.52847384	0.126259356	4.213172981	1.975005437	5.349221251	409.0671515	4.460418366	0.020730968	45.6318646	0.21123642	16.93606045	27.03595751	150.2577629	6.64745765	59.30774995	392.1737661	10.21228578	225.3344307	2.267102974	0.118242981	1.114195598	0.007524911	16.99882216	29.20453224	310.5601771	15.75863592	27.8275105	25.82436684	51.19372387
TCGA-CQ-5329-01	0.02500932	0.045125831	18.32180665	1.79694597	0.008486406	32.47378537	3.185629772	2.847729161	26.31671682	71.09566047	0.302463834	3.565674966	0.034757655	90.30116944	2.039693414	110.9077898	165.7433256	34.62814681	5.263643083	8.462763191	22.95210218	0.075191575	2.487953532	1.244297557	4.660538928	124.605699	13.93759169	0.028935879	22.64717807	0.085991875	4.888676695	2.347645626	28.86195007	7.142119649	50.14132348	176.1896121	9.882563142	65.41647676	1.048571876	0.077109472	0.040782852	0.006308803	20.89470675	19.0355618	186.2924475	10.00786397	20.49867614	7.726518485	4.909526702
TCGA-CV-7411-01	0.021391961	0.028207916	11.23171348	1.925351702	0.00754301	143.2228499	6.585866597	1.895164064	16.15223201	37.29589874	0.395638961	18.8083318	0.013495032	53.16840887	2.957120567	37.96672272	143.1069808	10.20799564	3.122757579	12.52972304	34.13381844	0.076307395	5.036830864	3.624330349	3.370435265	213.8017132	9.034984685	0.023233319	14.24935954	0.087568523	4.126966252	1.504647325	28.86937212	11.25736441	46.8561869	57.29321986	59.29494781	51.81444629	1.308827707	0.103188601	0.062420642	0.005353807	25.39591076	13.23860297	120.3725019	6.058689506	20.2310016	3.007190821	2.771749586
TCGA-CQ-6221-01	0.100056569	0.377624222	89.91404998	24.24741509	0.019182369	69.54784526	2.992285513	3.614708174	80.76239521	120.5649814	1.617947347	14.77567105	0.043116966	112.7678231	8.460111357	195.4943206	460.620048	73.40948545	7.254246889	27.6729255	144.9582941	0.422824661	9.7747336	0.810951317	5.191401055	1075.167415	9.453800005	0.191784326	47.97237056	0.521516963	22.49106602	13.46022079	182.9776605	9.351237063	204.2715768	144.24434	17.43244775	183.3186053	4.508466257	0.203862452	0.452835658	0.006456491	41.5865338	38.68278291	352.9041837	28.55199484	134.5390288	13.3942812	27.1451283
TCGA-P3-A5Q6-01	0.093177939	0.198127369	79.87485511	14.99585721	0.013969045	31.36943323	4.465090244	3.135634054	76.00302763	102.9218611	1.10500626	4.695957159	0.043930514	123.0980678	7.146576178	239.7035871	410.9695635	50.80667273	11.10684577	14.61614067	107.7609623	0.274911069	3.957152057	1.351200119	4.521646622	759.4629132	6.076945542	0.082049507	47.18548297	0.434619446	17.15699787	10.37374069	158.6888204	5.808542475	100.4573045	160.0234132	12.80901809	204.6444046	3.327092892	0.123608786	0.39263798	0.008018543	30.73628981	32.19140162	348.3480013	28.01061539	63.83853105	16.65991804	34.37392828
TCGA-DQ-5630-01	0.034684761	0.133700167	26.81586937	6.4730612	0.013252318	44.9895728	1.684902672	2.364656035	40.1820887	61.91539077	1.178539976	10.57828821	0.050096706	153.1659324	6.812649298	139.316691	208.4549588	36.3971967	3.059993056	18.05384031	64.21269087	0.228269576	6.081081564	2.026429373	3.008855172	474.3019275	18.92881992	0.071753989	22.5645266	0.154470955	8.543086439	3.499826198	87.05697912	11.29433674	60.42879279	102.3791172	17.14628414	86.50295084	4.310140561	0.128359311	0.135209829	0.0058461	24.19355744	21.81141125	186.5386508	19.76284356	37.68014526	11.77968358	9.333991139
TCGA-BA-A6DD-01	0.036289193	0.044706231	21.28720174	2.575470217	0.01346948	63.93894471	0.780961658	1.576563146	17.08956525	50.97426369	1.356931193	5.594734009	0.059833712	98.62031432	2.820873601	48.75013828	178.7781141	16.6487857	2.345503338	8.044894739	30.3506854	0.195579793	6.035077458	2.293944601	6.170119846	621.1657715	91.31286746	0.021004903	12.54963132	0.185113394	3.09625245	2.017956353	51.94436349	14.40091796	36.65175479	59.63241498	29.49939949	42.34347452	1.684000028	0.073468824	0.25196584	0.004433139	23.53254127	15.40012473	136.014971	11.53996479	16.67207627	10.66028886	3.514473353
TCGA-CR-5243-01	0.02063609	0.035949047	14.87740925	3.27914161	0.004421094	28.26293455	5.26181654	3.057571821	44.97474964	45.73145641	0.362205107	5.106385217	0.020981086	98.60937885	2.093809996	165.3234554	161.6022539	27.19243557	2.68623774	17.60719915	78.37411977	0.215849795	4.691996806	1.335814236	2.707872076	128.5272998	3.811057409	0.016687858	21.76564099	0.177632351	8.174996467	2.640254182	35.47900466	6.302455849	46.24606072	183.1547529	11.11333186	88.26722626	0.737182197	0.083700279	0.039981841	0.005273663	20.97897558	16.6799235	220.158942	7.25658508	24.6702148	6.115107957	6.718123407
TCGA-CV-6934-01	0.105629737	0.106133119	51.47950253	8.224177707	0.01143517	26.04113974	5.700358251	2.992239624	46.86218159	209.5893785	0.8945234	3.745835308	0.039098645	127.621641	5.375356374	265.8702086	469.6474099	41.24794789	9.238348562	21.0130185	62.90195157	0.277649804	5.473301236	2.680505879	3.849088693	408.7571783	4.816204546	0.047696116	36.9430201	0.197654985	10.31999442	10.88333406	97.32033487	10.63170555	76.60339682	359.2444203	13.19216096	198.228034	3.424106651	0.123689272	0.518153672	0.005430843	28.12581587	32.71555634	243.6231754	22.60348027	43.26495275	15.31606266	39.50245279
TCGA-CV-7247-01	0.08865905	0.162366824	81.84363204	15.15670876	0.016335711	41.53595934	5.418004611	4.108700642	57.90589745	89.00307814	0.711991631	7.068598734	0.044971537	131.9321836	4.941642958	190.4576788	295.5732636	42.78454833	11.25777927	12.61830146	104.2628885	0.362442729	5.367155923	2.539005926	6.141118719	737.8483579	9.15407973	0.098240253	37.80837198	0.256612722	12.77464976	10.3331856	130.189806	8.745786022	81.48271555	191.0070338	12.03759917	135.4334184	2.662265367	0.12657505	0.350208637	0.008874115	35.18883677	26.46089395	234.6695426	25.24439724	47.53887685	10.52594366	24.34611365
TCGA-CV-5431-01	0.036325329	0.062038931	32.08009997	5.597886534	0.00930686	39.00851987	4.015931557	2.706719739	50.51803285	68.10537681	0.616651303	6.255395357	0.04750927	100.9618672	3.187976308	106.2294994	156.8349496	39.3352381	5.204910137	24.53755328	47.02883802	0.138295434	5.036876131	1.235645059	3.165094573	167.3351316	8.623609321	0.089689268	29.54182765	0.154614867	7.677305711	4.693469205	35.06926781	7.340726041	51.73335464	144.6588415	8.242619526	106.6879112	1.795568972	0.088717991	0.093054492	0.004285238	17.79605119	18.33889246	216.3669899	11.58148615	36.44249411	8.885758703	11.11779985
TCGA-QK-A6IG-01	0.031236074	0.08056896	28.40515599	3.388727112	0.014053636	46.46668325	3.703374798	2.765194114	30.71404914	62.85902531	0.500543225	4.992178349	0.028509002	89.15497001	3.091840388	70.0172883	156.3051861	21.28112644	5.981959074	7.357818184	43.03980534	0.126754896	3.548513628	1.60444547	4.07947314	337.5888133	6.650133234	0.052131124	26.99031535	0.112364494	7.964422855	2.919021794	68.26389221	7.928359189	51.86588253	66.90256734	17.28000565	74.02447314	1.615545826	0.068051396	0.072281229	0.005025692	27.33547637	20.89755936	180.3152193	14.08647724	24.82034367	6.526656043	8.900014515
TCGA-CV-7425-11	0.03768705	0.22087218	29.20946981	9.275210091	0.00750736	38.31824422	3.614554892	3.278944504	94.65909986	64.64947974	0.878493243	10.64004828	0.049080644	159.0301027	8.032859771	177.3559128	356.8661522	123.631744	4.023865613	30.71757139	65.28664244	0.171806242	7.581216745	0.833418995	2.842326857	353.1707909	13.88929979	0.108558072	59.34860606	0.337097805	17.76693407	4.255422578	54.66818742	8.74113282	113.4712366	131.3347802	8.016288578	118.0634421	4.802078827	0.230491379	0.072106208	0.005649838	25.65417809	35.76198537	357.1558764	27.36731944	73.1041023	12.56736774	14.62618288
TCGA-CV-7101-11	0.111578831	0.091493097	83.10877248	18.95678495	0.013676636	31.34567302	1.860572883	2.948287577	45.29346526	86.07935181	0.936936478	6.207839498	0.038808047	124.2312532	4.109540404	132.0082005	191.9425889	29.43026915	8.056423775	10.1689597	75.46319744	0.206787439	3.920821041	1.672754913	4.485411966	736.572204	8.194166372	0.067036357	30.05647605	0.252792487	9.995568712	10.06837239	128.7477942	7.304470763	58.73516899	167.167112	11.93787625	134.1038563	2.468837535	0.069901286	0.737148292	0.005879642	24.61514937	25.15829708	230.0490619	16.44670868	45.00115873	14.13834533	23.58288636
TCGA-CV-7255-11	0.07237684	0.101777896	35.56734197	3.756065412	0.01638114	38.9807408	3.64964113	2.084395615	19.54289872	110.3707844	0.4934946	3.155385504	0.078078761	126.012907	2.50107765	125.1086526	193.3610956	27.727285	6.259607706	4.293592696	22.5028184	0.074830628	2.864614943	3.384761402	5.131722648	294.4108803	27.11887494	0.029442481	15.0494469	0.06722461	3.968758405	4.862436838	34.65863876	15.02851777	39.30479228	105.1925435	15.18194803	68.51443885	1.439079548	0.057392069	0.210460037	0.005128134	18.61268092	19.22433965	164.5480307	22.37987792	17.36566658	19.10691223	11.48822316
TCGA-CQ-7063-01	0.120699466	0.15553558	61.24447692	11.7064688	0.0128062	22.58749785	4.244690744	3.075381313	43.96097991	125.248567	0.760012828	4.180865657	0.052561852	135.8169631	5.256736315	182.1680801	255.2593206	28.60975869	17.57603424	12.3909316	101.7975955	0.186047908	3.355765515	1.491797064	5.74270639	506.7922332	6.843583144	0.047106358	53.13496608	0.216511438	11.48625705	11.29996463	111.3110935	5.461037884	62.77141301	193.0400989	10.3946185	146.8820695	2.895745299	0.105306207	0.561611501	0.005794356	23.44073413	22.93620535	249.3027974	26.25981864	36.59979913	16.17324919	33.03170593
TCGA-TN-A7HI-01	0.062347988	0.137341925	55.69603163	9.177842916	0.014793817	35.92666781	4.557361649	3.026115861	54.86809799	90.94319629	0.820457826	4.566558441	0.058918207	131.6578037	5.112984138	146.9606106	186.0288046	40.0040111	8.949534803	12.02478849	62.04567407	0.175043426	3.839642778	1.53909066	5.622747431	304.4204423	14.64709405	0.064952576	31.39436067	0.145895875	8.115797543	5.42046696	70.1679945	10.84617458	56.34196582	187.7588229	15.92560355	110.7141139	2.7420548	0.132680734	0.196029436	0.00818776	28.7404945	28.30457178	216.9440028	28.44737383	23.35160218	12.87864755	20.64586143
TCGA-D6-6826-01	0.014088927	0.028714603	12.01573881	0.853559383	0.00805478	89.25811912	0.797265832	1.320169455	18.57317694	31.56652917	0.370742377	11.73336133	0.037333757	43.37211097	1.839446569	37.62351489	112.90162	15.54709454	2.604871737	5.280955486	10.82453562	0.073217565	2.636744821	2.106615595	3.16121476	126.0561903	12.08908841	0.018970064	16.11912706	0.065290631	2.680917309	0.827762549	18.73303133	9.71805535	33.76957144	63.68494248	36.06353138	40.28470528	0.961590036	0.088066146	0.024261315	0.003958787	16.43229043	15.32836762	102.5542027	8.321445462	18.42570553	4.664870252	2.294728164
TCGA-CR-6492-01	0.04551816	0.123828732	48.07994686	5.012889592	0.017589304	54.48728583	1.636848439	2.22395298	20.08197756	75.74872871	1.087097675	3.654491076	0.076204338	125.5700778	2.389315623	64.4034204	115.1690581	21.3863688	7.929232187	9.120853732	62.56778391	0.157077323	4.269725765	2.16823082	9.125713669	397.2543161	30.06699027	0.04801929	13.91980719	0.15306497	4.753509501	3.680860358	70.25224585	11.08340629	42.11223139	83.86739759	21.81226525	100.4158568	1.31445573	0.049883655	0.13458124	0.004589158	25.98601604	17.73938716	156.5415067	15.16982771	24.3215367	17.83859636	11.93293751
TCGA-P3-A6T2-01	0.042491124	0.089529327	37.08988107	3.818249797	0.00800679	14.59625436	6.073041867	2.28186244	54.33932904	92.83010888	0.585355755	2.034134679	0.041292903	162.3483929	3.795790508	179.1622153	199.2788846	48.67140005	6.788780757	18.6769489	84.16782087	0.269010398	5.331347518	0.542236067	3.905796025	251.6448053	19.3573321	0.045414597	26.77243928	0.234020463	11.46528845	4.124932062	85.06012523	11.60112389	52.34805853	204.7784112	6.917035101	92.45889238	2.589586489	0.059767345	0.105207454	0.007576573	22.35978913	17.93911755	224.5630806	21.32125076	26.45854511	16.56602491	11.86505619
TCGA-CV-6943-01	0.06046535	0.089474551	40.04986304	4.272876364	0.008601275	25.93922392	5.053969849	4.670623542	45.28960856	81.29758484	0.386360756	3.458322164	0.054290197	122.4444665	2.429617522	142.0374029	283.8012497	47.53204888	4.951445338	12.27089427	79.53261582	0.147391448	3.628956082	1.870474977	9.692094829	293.5074465	18.28596461	0.021723986	27.86070979	0.159158009	9.109731345	5.63552286	64.32506294	7.995523315	60.06376918	356.9143408	9.247696005	97.91010922	1.07353789	0.069236725	0.22959729	0.004647118	29.62868089	26.70190161	195.2756337	12.07371177	21.3321809	11.51646599	11.67703095
[truncated: 130 more columns]
