# Supplementary material for: Identification of ZIC2 as a Potential Biomarker Linked with the Clinical Progression and Immune Infiltration of Oral Cancer: A Multicenter Study
Source: Int J Genomics. 2024 Jan 24;2024:3256694. doi: 10.1155/2024/3256694 (PMC10830925; doi:10.1155/2024/3256694)
Supplement: Supplementary 4 — Table 3: differentially expressed between high and low ZIC2 expression groups in RNA-seq dataset. [file 3256694.f4.txt]

Supplementary Table 3. Differentially expressed between high and low ZIC2 expression groups in RNA-seq dataset
Symbol	logFC	AveExpr	t	P.Value	adj.P.Val	B
ZIC2	2.641489322	1.868815111	18.41690674	5.05E-53	2.78E-48	107.6696238
ZIC5	2.934391267	0.025959179	12.3388469	3.71E-29	1.02E-24	54.87897261
AL355338.1	1.117875016	3.870660973	11.04219783	1.98E-24	3.63E-20	44.38276921
TMEM201	0.596504563	3.422966727	8.854862267	4.72E-17	6.50E-13	28.00290477
CHAF1A	0.731148826	4.609937708	8.819877995	6.09E-17	6.71E-13	27.75774633
KHSRP	0.519894561	7.029655264	8.67613599	1.72E-16	1.36E-12	26.75677676
SHMT2	0.568219531	6.340987041	8.663826515	1.88E-16	1.36E-12	26.67153574
SLC1A5	0.5988453	7.548884231	8.635105667	2.31E-16	1.36E-12	26.47294474
TFAP4	0.658804845	2.769705417	8.628732766	2.42E-16	1.36E-12	26.42893547
MAP3K21	0.927986035	1.779019834	8.625979976	2.47E-16	1.36E-12	26.40993191
PAK4	0.508500325	4.817068258	8.574339983	3.57E-16	1.79E-12	26.05415203
HNRNPL	0.364536625	6.473436713	8.509511937	5.67E-16	2.60E-12	25.60943414
GRTP1	0.921712741	3.479411148	8.380136004	1.42E-15	5.59E-12	24.72839875
NOA1	0.454918551	4.526293545	8.373563593	1.48E-15	5.59E-12	24.68387412
SMG7	0.500615223	5.279219162	8.36999268	1.52E-15	5.59E-12	24.65969256
CEP72	0.739526254	2.351844067	8.278538324	2.89E-15	9.28E-12	24.04267167
PTBP1	0.383010893	7.20004308	8.272320742	3.01E-15	9.28E-12	24.00088402
DHX30	0.434112402	4.641262327	8.271559348	3.03E-15	9.28E-12	23.99576819
RAB3IP	0.729560255	1.957198243	8.227859643	4.11E-15	1.19E-11	23.70266733
BTBD2	0.506411413	5.575095426	8.212659958	4.57E-15	1.26E-11	23.60096028
RFT1	0.418290119	3.47676532	8.20292431	4.89E-15	1.28E-11	23.53588045
AC100861.1	0.790768599	1.452965506	8.176618958	5.87E-15	1.47E-11	23.3602925
CDC25A	0.776043158	2.843187337	8.161791633	6.50E-15	1.56E-11	23.26148489
RAD54L	0.782851465	3.136567466	8.091473224	1.06E-14	2.43E-11	22.794516
C17orf53	0.773244607	3.01561281	8.080963471	1.14E-14	2.50E-11	22.7249547
ELAVL1	0.399128573	5.081712431	8.044245794	1.46E-14	3.04E-11	22.4824055
TUBGCP3	0.623000659	3.589353764	8.041560075	1.49E-14	3.04E-11	22.46469329
CPSF6	0.426723339	4.877270297	8.032346352	1.59E-14	3.12E-11	22.40395939
MCIDAS	1.613054137	-1.240738546	8.026552003	1.65E-14	3.14E-11	22.36578888
GTPBP3	0.554917651	3.543753407	8.000391859	1.97E-14	3.63E-11	22.19368882
DLEU1	0.55901761	0.474740673	7.980165689	2.27E-14	4.03E-11	22.06088652
ACBD6	0.451782018	3.679800714	7.957866164	2.64E-14	4.54E-11	21.91473436
TOMM20	0.453203775	7.354839882	7.941497695	2.95E-14	4.92E-11	21.80763099
RFC3	0.723394465	3.930417695	7.931690669	3.15E-14	5.01E-11	21.74353263
FLVCR1	0.789287021	1.912165456	7.930360902	3.18E-14	5.01E-11	21.73484547
MSH6	0.64524686	4.163623443	7.914864449	3.53E-14	5.41E-11	21.6336825
LINC01376	0.921512704	-0.760213058	7.899857934	3.91E-14	5.83E-11	21.53584627
EXO1	0.758577519	3.244950346	7.877673671	4.55E-14	6.59E-11	21.39144606
C5orf30	0.734179952	2.245445545	7.864562794	4.97E-14	7.02E-11	21.30623607
NEDD4L	0.743858988	2.986573007	7.823581518	6.55E-14	8.92E-11	21.04051814
FANCD2	0.688457751	2.524799526	7.821635486	6.63E-14	8.92E-11	21.02792397
ESCO2	0.852686236	1.450396563	7.802722239	7.54E-14	9.89E-11	20.905635
HACD3	0.57819655	5.009618091	7.78539424	8.47E-14	1.09E-10	20.79377477
SF3B4	0.411788938	7.169094719	7.770606472	9.35E-14	1.17E-10	20.69844851
UCK2	0.470824664	4.610654814	7.764340346	9.75E-14	1.19E-10	20.65809297
NUDT19	0.442395762	4.387822489	7.754325338	1.04E-13	1.25E-10	20.59364032
ILF3	0.436765049	6.16316158	7.73766991	1.17E-13	1.37E-10	20.48657998
CAD	0.611657439	4.871433183	7.731533954	1.21E-13	1.39E-10	20.44717851
TMTC4	0.744037389	2.217633933	7.724229706	1.27E-13	1.43E-10	20.4003032
PCCA	0.643033756	2.212138018	7.716296218	1.34E-13	1.48E-10	20.34942454
CDCA2	0.767279408	3.256265964	7.698771669	1.51E-13	1.58E-10	20.23716561
SGO1	0.73183212	1.907825347	7.698614871	1.51E-13	1.58E-10	20.23616199
AL161891.1	0.859225596	-0.619677722	7.698081288	1.52E-13	1.58E-10	20.23274679
MBD6	0.505837705	4.984077386	7.679934326	1.71E-13	1.75E-10	20.11669513
NSD3	0.691654145	3.638055436	7.673353349	1.79E-13	1.79E-10	20.07465623
AKAP1	0.611613648	4.716071282	7.664126654	1.90E-13	1.87E-10	20.01575895
LRPPRC	0.47365646	5.418478562	7.647412232	2.13E-13	2.06E-10	19.90919078
TONSL	0.69228148	3.546717015	7.635129641	2.31E-13	2.19E-10	19.83098279
PAICS	0.542558752	5.8358508	7.63298934	2.34E-13	2.19E-10	19.81736366
AC010442.1	0.701666354	3.835290451	7.625253587	2.46E-13	2.26E-10	19.76816194
PPM1G	0.372629715	6.874420516	7.621481891	2.52E-13	2.28E-10	19.74418548
FAM189B	0.456644276	4.808047514	7.617817766	2.59E-13	2.30E-10	19.7209008
RRNAD1	0.448660162	4.197714685	7.605329358	2.81E-13	2.46E-10	19.64159878
HAUS5	0.55645203	3.459715043	7.583040147	3.25E-13	2.80E-10	19.50028813
PBK	0.797490935	4.219950091	7.579414685	3.33E-13	2.83E-10	19.47733074
EIF2D	0.395644805	3.975142651	7.576477173	3.40E-13	2.83E-10	19.45873529
HELLS	0.779960563	2.336414956	7.572144268	3.50E-13	2.83E-10	19.43131579
KIF18B	0.742768208	3.682280374	7.570635466	3.53E-13	2.83E-10	19.42177038
LMNB2	0.581092275	6.658239153	7.570298995	3.54E-13	2.83E-10	19.41964189
SPAG5	0.685839052	4.185410358	7.551387853	4.01E-13	3.11E-10	19.30011822
BLM	0.693596075	2.221654211	7.551001142	4.02E-13	3.11E-10	19.29767629
TRIM11	0.397211694	3.573139262	7.547969818	4.10E-13	3.11E-10	19.27853777
CHERP	0.532149833	4.575052817	7.547281528	4.12E-13	3.11E-10	19.27419295
TKT	0.604102924	6.703391376	7.543994389	4.21E-13	3.13E-10	19.25344678
KBTBD6	0.562375048	3.011759982	7.5415869	4.27E-13	3.14E-10	19.2382564
AC083899.1	0.568819766	0.408834381	7.532514375	4.54E-13	3.29E-10	19.18104283
TMEM97	0.78439379	4.321959651	7.508588472	5.31E-13	3.80E-10	19.03039374
GTF2E2	0.483553351	5.35587628	7.501013459	5.58E-13	3.94E-10	18.98276848
BRCA1	0.706672605	2.832918964	7.488627422	6.05E-13	4.19E-10	18.90496899
KHDRBS1	0.33401542	7.123871315	7.487979856	6.07E-13	4.19E-10	18.90090398
CCAR2	0.449865591	5.054666591	7.478267365	6.47E-13	4.40E-10	18.83996518
SAFB	0.394017507	5.501926242	7.462702893	7.16E-13	4.82E-10	18.74242661
HNRNPU	0.403224259	7.133303546	7.454161314	7.57E-13	5.03E-10	18.68896014
LIG1	0.599001217	4.248595803	7.448967491	7.83E-13	5.14E-10	18.65647041
NUFIP1	0.474060459	2.998619526	7.441767741	8.21E-13	5.32E-10	18.61145939
TICRR	0.791765618	2.207774181	7.438114142	8.41E-13	5.39E-10	18.58862987
CNOT11	0.326910272	5.867818756	7.433418535	8.67E-13	5.49E-10	18.55930109
GCFC2	0.477895683	2.990711247	7.431364994	8.79E-13	5.50E-10	18.54647882
TSEN2	0.509878706	1.543102026	7.426244304	9.08E-13	5.63E-10	18.51451632
TCF3	0.531510042	5.502850222	7.422140601	9.33E-13	5.66E-10	18.48891304
HNRNPA1	0.384665424	8.228044081	7.421851794	9.35E-13	5.66E-10	18.48711153
SOX13	0.840252812	3.246953835	7.419064545	9.52E-13	5.70E-10	18.46972794
FAF1	0.391727073	4.337375017	7.395981568	1.11E-12	6.55E-10	18.32594273
DTL	0.757325035	3.730733323	7.38532102	1.18E-12	6.82E-10	18.25964577
AC002116.2	0.766999415	0.627554822	7.385157461	1.19E-12	6.82E-10	18.25862914
SPIDR	0.572205286	4.088945581	7.384984596	1.19E-12	6.82E-10	18.25755469
GMPS	0.564336533	5.138235595	7.381368939	1.22E-12	6.91E-10	18.23508553
RBMX	0.407154987	6.02473311	7.366073409	1.34E-12	7.36E-10	18.1401202
TRAP1	0.504187396	5.261148992	7.366009479	1.34E-12	7.36E-10	18.13972358
SFXN2	0.748333103	1.049476549	7.365465601	1.35E-12	7.36E-10	18.13634942
NLE1	0.49719472	3.495491871	7.365338127	1.35E-12	7.36E-10	18.13555862
MLLT1	0.456182585	5.49392159	7.355048474	1.44E-12	7.79E-10	18.07175737
RNPS1	0.369200011	5.479054319	7.350656127	1.48E-12	7.93E-10	18.04454202
SRRT	0.372571502	6.102617652	7.34804292	1.51E-12	7.99E-10	18.02835591
DHRS13	0.760871587	2.043957647	7.345519247	1.53E-12	8.03E-10	18.0127283
FANCL	0.594843914	3.825874997	7.344381244	1.54E-12	8.03E-10	18.00568259
TGDS	0.56988243	3.245003952	7.34150731	1.57E-12	8.10E-10	17.9878927
CDK1	0.642383961	5.173133762	7.337394059	1.61E-12	8.24E-10	17.96244005
NR6A1	0.658909143	0.775228763	7.334616759	1.64E-12	8.29E-10	17.94526002
AKAP8	0.385367138	4.582709701	7.33371877	1.65E-12	8.29E-10	17.93970618
WRNIP1	0.422455121	5.639892288	7.324228541	1.76E-12	8.73E-10	17.88104133
CDC6	0.698837134	4.148440833	7.313750367	1.88E-12	9.19E-10	17.81633295
MTIF2	0.39728777	4.974000976	7.313472666	1.88E-12	9.19E-10	17.81461891
FANCI	0.653961503	4.256509569	7.304009546	2.00E-12	9.66E-10	17.75623805
SAPCD2	0.93721913	3.967157901	7.302914871	2.02E-12	9.66E-10	17.74948818
TTLL12	0.551581492	6.615325729	7.299017359	2.07E-12	9.82E-10	17.72546171
NDC1	0.512494803	4.654307129	7.293344732	2.14E-12	1.01E-09	17.69050896
SF3A2	0.425186072	6.280330844	7.290037153	2.19E-12	1.02E-09	17.67013788
SLC5A6	0.538793954	4.059412134	7.277599677	2.37E-12	1.10E-09	17.59359634
UPF1	0.430331822	5.551759768	7.272455679	2.45E-12	1.12E-09	17.56196727
NCAPD3	0.661635962	3.374763962	7.269450241	2.50E-12	1.12E-09	17.54349513
ZNF337-AS1	0.793759208	-0.965710947	7.269234401	2.50E-12	1.12E-09	17.54216874
RBM26	0.471824618	3.802772992	7.26918344	2.50E-12	1.12E-09	17.54185558
HSPD1	0.54177508	7.773063091	7.266679058	2.54E-12	1.13E-09	17.52646767
PROSER1	0.512071335	3.917652642	7.260879896	2.64E-12	1.16E-09	17.49085009
DHX9	0.461757198	6.638422732	7.247444718	2.88E-12	1.26E-09	17.40841243
SMPD4	0.471967096	4.900269573	7.24107335	3.00E-12	1.29E-09	17.3693567
ZNF121	0.50258002	3.447121386	7.240865582	3.00E-12	1.29E-09	17.36808353
CSNK1G2	0.384051568	5.873317712	7.23985799	3.02E-12	1.29E-09	17.36190953
NAA16	0.523086427	2.259240669	7.233074224	3.15E-12	1.34E-09	17.32035833
DDA1	0.347201846	4.980090362	7.223133397	3.36E-12	1.41E-09	17.25952095
BUB1	0.683824026	3.852226764	7.211806195	3.61E-12	1.51E-09	17.19027317
CDT1	0.684694367	4.714610387	7.208369963	3.69E-12	1.53E-09	17.16928173
PARP1	0.524766994	6.105540572	7.190591796	4.13E-12	1.70E-09	17.06079386
DARS2	0.567535401	4.606381802	7.187549951	4.21E-12	1.72E-09	17.04225114
KCTD3	0.600628841	4.722419598	7.18533928	4.27E-12	1.73E-09	17.02877875
USP39	0.422031242	5.425818228	7.184484065	4.30E-12	1.73E-09	17.02356766
GEMIN4	0.451267827	4.611441276	7.182321212	4.36E-12	1.74E-09	17.01039075
XPO7	0.500163117	4.967223368	7.176133061	4.53E-12	1.80E-09	16.97270623
CENPF	0.75712948	4.244491146	7.174685438	4.57E-12	1.80E-09	16.96389393
NSUN4	0.358026379	3.198655564	7.170701063	4.69E-12	1.83E-09	16.93964606
HNRNPA3	0.417221005	7.048438364	7.153206592	5.24E-12	2.03E-09	16.83329574
NEK2	0.721862579	3.989027547	7.150016949	5.35E-12	2.06E-09	16.81392611
PRPF19	0.417861419	7.527915477	7.14708112	5.45E-12	2.08E-09	16.7961034
FARSA	0.351244509	6.752010585	7.145759079	5.49E-12	2.09E-09	16.78807936
RBM14	0.369507961	5.371434992	7.13067396	6.04E-12	2.28E-09	16.69659818
WDR75	0.437915331	4.781095343	7.114440393	6.69E-12	2.51E-09	16.59831079
PPAT	0.595726557	3.370350458	7.109644287	6.90E-12	2.57E-09	16.56930385
MAK16	0.557802401	3.500831878	7.107166899	7.01E-12	2.59E-09	16.55432619
TFDP1	0.554624165	6.651456907	7.100664155	7.30E-12	2.67E-09	16.5150305
ACY1	0.564685149	1.368317819	7.100486798	7.31E-12	2.67E-09	16.51395911
GTF3C2	0.400809425	5.06211854	7.095405413	7.55E-12	2.74E-09	16.48327156
TRAIP	0.639352356	2.365351189	7.093715171	7.63E-12	2.75E-09	16.47306742
TMEM69	0.368608265	5.264386705	7.08840282	7.89E-12	2.82E-09	16.44100792
CACYBP	0.433623017	5.431546292	7.083182662	8.15E-12	2.90E-09	16.40952201
CCNO	0.924067827	2.194507353	7.079657916	8.33E-12	2.94E-09	16.3882718
BCL7A	0.479200058	3.340261734	7.077127758	8.47E-12	2.97E-09	16.37302263
CCDC51	0.419000831	4.628173018	7.075136736	8.57E-12	2.99E-09	16.36102564
CEBPZOS	0.469233294	4.276162645	7.071635841	8.77E-12	3.03E-09	16.33993687
POLR1B	0.5602995	3.793246864	7.071167136	8.79E-12	3.03E-09	16.33711406
APC2	0.830891146	-0.501054531	7.070070182	8.85E-12	3.03E-09	16.3305081
FAM72A	0.694032619	-0.288428082	7.065622692	9.10E-12	3.10E-09	16.30373268
CNOT3	0.391098315	4.638171473	7.063885428	9.20E-12	3.11E-09	16.29327712
TTI2	0.494009543	2.793146496	7.061081767	9.37E-12	3.15E-09	16.27640755
PLD6	0.737436395	2.289624889	7.047111085	1.02E-11	3.42E-09	16.19241993
KRI1	0.437364373	5.112572187	7.043358795	1.05E-11	3.48E-09	16.16988319
REPS1	0.370009065	3.82506419	7.041516096	1.06E-11	3.49E-09	16.15881895
ABHD11	0.68369976	4.348632591	7.036094152	1.10E-11	3.59E-09	16.12627601
PKP4	0.475337294	4.409920631	7.031941213	1.12E-11	3.67E-09	16.10136228
TMPO	0.62438386	4.921697421	7.027685506	1.15E-11	3.74E-09	16.07584331
ORC1	0.718409496	3.633146032	7.025108076	1.17E-11	3.78E-09	16.06039355
MIS18A	0.526129012	4.466875149	7.018085774	1.23E-11	3.93E-09	16.01832137
MCM7	0.643047783	6.853596868	7.014939591	1.25E-11	3.98E-09	15.99948198
MCPH1	0.447800633	2.411529681	7.013451289	1.26E-11	4.00E-09	15.99057219
TRIM28	0.389707356	7.983817118	7.007404141	1.31E-11	4.11E-09	15.95438506
CDK4	0.51508428	6.237105155	7.007158544	1.31E-11	4.11E-09	15.95291585
NCAPD2	0.676098998	5.901232991	7.004204061	1.34E-11	4.16E-09	15.9352446
KIF15	0.734138489	2.391928648	7.000834444	1.37E-11	4.20E-09	15.91509712
CSTF3	0.416543069	4.269170315	7.000462963	1.37E-11	4.20E-09	15.91287642
CDCA8	0.655687562	5.153748898	7.000158938	1.37E-11	4.20E-09	15.91105903
MCM10	0.697208832	2.901482286	6.998338237	1.39E-11	4.22E-09	15.90017653
BUB1B	0.697127931	3.885976004	6.996693247	1.40E-11	4.24E-09	15.89034608
CEBPZ	0.426218005	5.48576074	6.995179982	1.41E-11	4.26E-09	15.88130433
XRCC1	0.439772435	4.883399334	6.990228216	1.46E-11	4.35E-09	15.8517277
C19orf54	0.51546044	3.409473635	6.990062802	1.46E-11	4.35E-09	15.85073997
DAP3	0.352730813	5.816841642	6.988926705	1.47E-11	4.36E-09	15.84395643
TROAP	0.669780829	3.847509554	6.986827699	1.49E-11	4.39E-09	15.83142561
SMARCD2	0.380404194	6.434166455	6.985693827	1.50E-11	4.40E-09	15.82465768
ODR4	0.432258324	3.90321534	6.98105815	1.54E-11	4.50E-09	15.79699646
AC005034.3	0.406911006	3.283139295	6.979307405	1.56E-11	4.53E-09	15.78655326
AUNIP	0.62540549	2.858940886	6.977395177	1.58E-11	4.56E-09	15.77514904
MCM6	0.621691108	5.503452745	6.973185825	1.62E-11	4.66E-09	15.75005331
ATAD5	0.683529252	1.71230971	6.969681455	1.66E-11	4.71E-09	15.72916921
CRCP	0.448284245	4.913123848	6.969393883	1.66E-11	4.71E-09	15.72745579
TBC1D31	0.561497508	1.71999711	6.968982368	1.66E-11	4.71E-09	15.72500397
DHX34	0.439963897	3.745026118	6.959496753	1.77E-11	4.97E-09	15.66851834
OTX1	0.979669024	1.516940486	6.958074238	1.78E-11	4.99E-09	15.66005238
MRPL30	0.388180922	4.931873119	6.955377224	1.81E-11	5.04E-09	15.6440049
ARHGAP19	0.53227655	2.515391063	6.949703652	1.88E-11	5.20E-09	15.61026174
SAFB2	0.400454493	4.409828014	6.948165778	1.89E-11	5.22E-09	15.60111888
TIMELESS	0.604155848	4.781214149	6.943387459	1.95E-11	5.34E-09	15.57272077
SCAP	0.342263749	5.105400902	6.942471292	1.96E-11	5.34E-09	15.56727754
RPIA	0.465268284	4.780754602	6.942322084	1.96E-11	5.34E-09	15.5663911
SFPQ	0.343589424	6.770476065	6.937337225	2.03E-11	5.48E-09	15.53678441
AC008750.7	2.654285846	-6.941764175	6.936261807	2.04E-11	5.49E-09	15.53039923
SPICE1	0.64082991	2.260595417	6.92956832	2.13E-11	5.69E-09	15.49067398
BRI3BP	0.509789642	3.805949946	6.928164469	2.14E-11	5.71E-09	15.48234587
BRD4	0.434963457	4.93350579	6.923858872	2.20E-11	5.84E-09	15.45681152
SRRM1	0.42503077	4.801533207	6.922022481	2.23E-11	5.88E-09	15.4459244
TOMM40	0.414321075	6.251725253	6.91989793	2.26E-11	5.92E-09	15.43333161
CDCA3	0.635864473	3.228987343	6.918967405	2.27E-11	5.92E-09	15.42781704
PTGES3	0.357856495	8.062728881	6.918540742	2.28E-11	5.92E-09	15.42528869
BAG4	0.641160312	3.87541804	6.915839313	2.31E-11	5.99E-09	15.4092831
ESPL1	0.682826512	2.84456864	6.913783859	2.34E-11	6.04E-09	15.39710795
RCCD1	0.54841417	2.928491881	6.909722253	2.40E-11	6.15E-09	15.37305763
UBE2I	0.291619746	5.057630457	6.909257917	2.41E-11	6.15E-09	15.37030878
ALG6	0.372269671	3.050935113	6.904598763	2.48E-11	6.28E-09	15.34273454
ERLIN2	0.600329574	3.993884436	6.904502446	2.48E-11	6.28E-09	15.34216466
ASF1B	0.667675318	5.218377569	6.903177157	2.50E-11	6.30E-09	15.33432383
INTS9	0.437237709	3.349855353	6.900884287	2.54E-11	6.36E-09	15.32076115
NCAPH	0.657774139	4.343367942	6.899655382	2.56E-11	6.38E-09	15.31349337
POLE	0.534892648	3.09876899	6.89814229	2.58E-11	6.39E-09	15.30454623
FANCA	0.635917736	2.193559709	6.897918513	2.59E-11	6.39E-09	15.30322313
NUDT15	0.453291692	5.536065324	6.893623568	2.66E-11	6.53E-09	15.2778351
TARS2	0.381182086	4.51084373	6.88805559	2.75E-11	6.73E-09	15.24493961
CACTIN	0.37752462	3.548329092	6.882380196	2.85E-11	6.94E-09	15.21142999
MASTL	0.554965915	4.00819315	6.879664956	2.89E-11	7.03E-09	15.19540553
LIN9	0.601291624	2.382433148	6.878992137	2.91E-11	7.03E-09	15.1914355
NELFA	0.397729956	4.162922494	6.864867383	3.17E-11	7.58E-09	15.10815839
IBA57	0.44092361	1.847477086	6.86466222	3.17E-11	7.58E-09	15.10694973
FUT10	0.600766617	1.284898063	6.86449624	3.18E-11	7.58E-09	15.10597192
SMC6	0.542979498	3.633561237	6.863281705	3.20E-11	7.61E-09	15.09881752
KIFC1	0.614804733	5.24349941	6.861990182	3.23E-11	7.63E-09	15.09121065
SMYD5	0.415058337	4.788982742	6.853825425	3.39E-11	7.99E-09	15.04314635
MCCC2	0.503982406	4.846066979	6.849642982	3.48E-11	8.17E-09	15.01854179
RAD18	0.528333418	2.420384881	6.848864532	3.50E-11	8.17E-09	15.01396355
PCBP2	0.337871155	6.544424638	6.846327356	3.55E-11	8.25E-09	14.99904457
DHTKD1	0.555060712	4.052247072	6.845805521	3.56E-11	8.25E-09	14.99597661
MSH2	0.576900288	4.341922867	6.844500076	3.59E-11	8.29E-09	14.98830246
ACVR2B	0.630264403	0.219979652	6.841871992	3.65E-11	8.38E-09	14.9728564
ADSS	0.457243298	5.7197924	6.841329754	3.66E-11	8.38E-09	14.96967006
RNF138	0.535496626	3.781174158	6.840713141	3.68E-11	8.38E-09	14.9660469
ASPM	0.731803226	3.196231991	6.833910183	3.83E-11	8.70E-09	14.92608963
HNRNPD	0.417914703	6.499139519	6.832123299	3.88E-11	8.76E-09	14.91559931
FBRSL1	0.433680506	4.069715899	6.83062411	3.91E-11	8.79E-09	14.90679956
RNF219	0.517403671	3.081258285	6.830083323	3.92E-11	8.79E-09	14.90362567
PRC1	0.622933227	5.07230339	6.828398595	3.97E-11	8.85E-09	14.89373919
EHMT2	0.433423634	4.591439327	6.82357763	4.08E-11	9.08E-09	14.86545848
AGBL5	0.508720655	3.755475277	6.817514911	4.24E-11	9.36E-09	14.82991475
WDR90	0.626476081	2.300959995	6.817322181	4.24E-11	9.36E-09	14.82878522
CCDC138	0.636897509	1.563432414	6.80541361	4.56E-11	1.00E-08	14.75903998
XRCC3	0.548848982	2.727719228	6.799897404	4.72E-11	1.03E-08	14.72676423
UTP25	0.465697808	2.98549741	6.794609548	4.88E-11	1.06E-08	14.6958431
MARC1	1.188025004	-0.096024327	6.794346689	4.88E-11	1.06E-08	14.69430649
RFC2	0.455524102	5.686772165	6.792840769	4.93E-11	1.07E-08	14.68550409
CHEK2	0.578943692	3.278599373	6.784700712	5.18E-11	1.12E-08	14.63794935
HMGA1	0.590279097	8.856498764	6.782229335	5.26E-11	1.13E-08	14.62351994
KLHL12	0.431731795	4.79773311	6.781908839	5.27E-11	1.13E-08	14.62164897
AHCTF1	0.527271735	3.953156149	6.78028465	5.32E-11	1.13E-08	14.61216846
POLR2D	0.412351994	4.456981411	6.777147547	5.42E-11	1.15E-08	14.59386181
TNRC18	0.530341474	4.910452707	6.776787526	5.44E-11	1.15E-08	14.59176131
DKC1	0.471895788	6.242738723	6.768068878	5.73E-11	1.21E-08	14.54091909
PIAS4	0.349733886	4.398346478	6.767094336	5.77E-11	1.21E-08	14.53523918
SRGAP3	0.718498571	0.179938272	6.766651296	5.78E-11	1.21E-08	14.53265723
POLR3E	0.380041873	3.555948243	6.765821032	5.81E-11	1.21E-08	14.52781895
ATXN2L	0.464035221	5.850996337	6.765497515	5.82E-11	1.21E-08	14.52593381
COIL	0.395530509	4.317109531	6.762467271	5.93E-11	1.22E-08	14.50827981
AC012073.1	0.643963417	1.848039299	6.762384515	5.93E-11	1.22E-08	14.50779776
HASPIN	0.665511646	2.353084699	6.759501755	6.04E-11	1.24E-08	14.49100871
KNTC1	0.628579973	2.708792723	6.7580263	6.09E-11	1.24E-08	14.48241782
DDX49	0.365300853	5.800656323	6.75730246	6.12E-11	1.24E-08	14.47820376
GPD2	0.618252111	4.668004951	6.756760767	6.14E-11	1.24E-08	14.47505035
GINS4	0.850584869	2.036761913	6.756568345	6.15E-11	1.24E-08	14.47393023
NOP2	0.477232852	5.412917928	6.753271939	6.27E-11	1.26E-08	14.45474507
PHB2	0.407372202	7.860803913	6.752813274	6.29E-11	1.26E-08	14.45207619
GNL2	0.362973074	5.247216055	6.74570983	6.57E-11	1.31E-08	14.41076022
BRIX1	0.499922541	4.670734877	6.744319112	6.62E-11	1.32E-08	14.4026752
CDAN1	0.407090098	2.831049942	6.743508265	6.66E-11	1.32E-08	14.39796188
C1orf112	0.609506104	2.1017471	6.738993936	6.84E-11	1.35E-08	14.37172867
EBPL	0.432833399	5.905313766	6.714446833	7.94E-11	1.56E-08	14.22931639
LARP1B	0.512935638	2.257074314	6.714413943	7.94E-11	1.56E-08	14.22912584
CENPJ	0.639876434	2.186003354	6.709419622	8.18E-11	1.60E-08	14.20019925
TPX2	0.630069497	6.44838415	6.708532239	8.23E-11	1.60E-08	14.19506134
POGK	0.480545739	4.364341473	6.705031604	8.40E-11	1.63E-08	14.17479782
GPI	0.467002488	7.143538515	6.702411692	8.54E-11	1.65E-08	14.15963765
GEN1	0.549788235	2.141380461	6.702036774	8.56E-11	1.65E-08	14.15746856
RUNDC1	0.355997423	3.60682381	6.700765187	8.62E-11	1.66E-08	14.15011244
WRN	0.638943499	2.663674355	6.698325756	8.75E-11	1.67E-08	14.13600331
POLR3C	0.3752042	4.628049604	6.698284735	8.75E-11	1.67E-08	14.13576609
IQGAP3	0.683672452	3.538890161	6.697822903	8.78E-11	1.67E-08	14.13309541
DAZAP1	0.297955383	5.356608935	6.694849453	8.94E-11	1.69E-08	14.11590391
GPALPP1	0.434500015	1.940916413	6.691978662	9.09E-11	1.72E-08	14.09931147
TRIM35	0.523829999	4.20681181	6.690873384	9.15E-11	1.72E-08	14.09292468
TOP2A	0.738059666	5.889117685	6.689993396	9.20E-11	1.73E-08	14.08784029
FLAD1	0.362773154	5.098964754	6.68908555	9.25E-11	1.73E-08	14.08259549
KIF11	0.597764492	4.790271106	6.687374134	9.35E-11	1.74E-08	14.07270977
XPO1	0.421848717	5.478044395	6.684536892	9.51E-11	1.77E-08	14.05632514
NAT10	0.470815338	5.357782435	6.680125501	9.77E-11	1.81E-08	14.03086057
ZNF488	1.067604482	1.247105238	6.674437706	1.01E-10	1.86E-08	13.99804692
TRIP13	0.697699691	4.50997665	6.674310291	1.01E-10	1.86E-08	13.99731209
CHTF18	0.59298575	3.441992091	6.673086739	1.02E-10	1.87E-08	13.99025614
PRCC	0.305246042	5.896878626	6.670122345	1.04E-10	1.89E-08	13.97316524
SNRPA	0.362518655	6.394191411	6.670113608	1.04E-10	1.89E-08	13.97311488
TAMM41	0.416918809	1.508810142	6.66856674	1.05E-10	1.90E-08	13.96419888
SETDB1	0.428923269	3.708161243	6.665286708	1.07E-10	1.92E-08	13.94529831
ILF2	0.394891629	7.944560333	6.664989842	1.07E-10	1.92E-08	13.94358803
UHRF1	0.671576631	3.936938997	6.664675324	1.07E-10	1.92E-08	13.94177612
UBE2T	0.659372706	5.399682911	6.662367295	1.09E-10	1.95E-08	13.92848172
SLC19A1	0.603427993	2.075492218	6.660350401	1.10E-10	1.96E-08	13.91686715
WIZ	0.432656792	4.640798647	6.660143247	1.10E-10	1.96E-08	13.91567438
EMC3-AS1	0.701522801	0.116923479	6.658562056	1.11E-10	1.97E-08	13.90657097
DDX54	0.342698813	5.829406112	6.653834286	1.14E-10	2.02E-08	13.87936155
ACP1	0.342685223	5.547149349	6.653404193	1.15E-10	2.02E-08	13.876887
SMARCA4	0.428935592	5.5611949	6.652330162	1.15E-10	2.02E-08	13.87070805
RSL1D1	0.33696992	6.34674933	6.651540354	1.16E-10	2.02E-08	13.86616475
MTPAP	0.403489456	2.932477164	6.651458307	1.16E-10	2.02E-08	13.86569281
PLK1	0.599970163	5.148469803	6.645718481	1.20E-10	2.08E-08	13.83268761
WDR33	0.306199965	3.821482338	6.645604168	1.20E-10	2.08E-08	13.83203051
BZW2	0.451780122	6.079943629	6.644401847	1.21E-10	2.09E-08	13.82511977
CDCA7L	0.634496785	4.06133652	6.644194839	1.21E-10	2.09E-08	13.82393001
RFC5	0.546793912	4.278626206	6.639073455	1.25E-10	2.15E-08	13.79450454
AC007996.1	0.69631349	1.800605555	6.637810599	1.26E-10	2.16E-08	13.78725132
RANBP3	0.3378204	4.517714257	6.636234802	1.27E-10	2.17E-08	13.77820221
PTCD1	0.444675917	1.888137075	6.634916511	1.28E-10	2.18E-08	13.77063311
RCC1	0.450381583	5.65897869	6.633394113	1.29E-10	2.19E-08	13.76189353
KIF2C	0.596992645	5.108079259	6.632502368	1.30E-10	2.20E-08	13.75677504
LONP1	0.38172562	5.713567531	6.630382276	1.32E-10	2.22E-08	13.74460811
RHNO1	0.513352333	5.05788317	6.628601707	1.33E-10	2.24E-08	13.73439197
TMEM161A	0.421897072	4.796061098	6.627727863	1.34E-10	2.24E-08	13.72937899
TYSND1	0.475721379	4.473737792	6.627437023	1.34E-10	2.24E-08	13.72771064
RAD54B	0.660843314	0.565848092	6.625228376	1.36E-10	2.26E-08	13.71504298
CENPO	0.535528659	3.020298229	6.624594194	1.36E-10	2.26E-08	13.71140624
RBM8A	0.333719441	5.867808541	6.621481648	1.39E-10	2.30E-08	13.69356108
LARS2	0.466292614	3.506607792	6.619852929	1.40E-10	2.31E-08	13.6842257
NUSAP1	0.655700153	5.610913598	6.619700306	1.40E-10	2.31E-08	13.683351
NOB1	0.368081514	6.387914166	6.619360041	1.41E-10	2.31E-08	13.68140095
ANAPC1	0.547001249	2.15513384	6.614551732	1.45E-10	2.37E-08	13.65385286
REXO1	0.402715839	4.3300021	6.612215504	1.47E-10	2.39E-08	13.64047352
IPO5	0.455452056	5.510934368	6.612005034	1.47E-10	2.39E-08	13.63926835
SKA3	0.583126284	3.593768018	6.610318547	1.49E-10	2.40E-08	13.6296125
CIAO1	0.3137916	5.473161513	6.610232533	1.49E-10	2.40E-08	13.62912009
PRPF38A	0.335383373	4.495388265	6.608924644	1.50E-10	2.41E-08	13.62163324
AGPAT5	0.572131302	3.937074695	6.608485912	1.50E-10	2.41E-08	13.61912203
SINHCAF	0.626140322	4.670296649	6.608222287	1.50E-10	2.41E-08	13.61761316
HNRNPF	0.412105012	7.898846761	6.60536666	1.53E-10	2.45E-08	13.60127176
RAD51AP1	0.741325805	3.635667661	6.603615187	1.55E-10	2.46E-08	13.5912516
ADORA2B	0.640986697	4.379789886	6.602515519	1.56E-10	2.47E-08	13.58496144
METAP1	0.43244069	5.702502293	6.601004983	1.57E-10	2.49E-08	13.57632241
GTF3C3	0.464524144	3.815224601	6.60058399	1.57E-10	2.49E-08	13.57391495
WDR43	0.430751657	5.584648829	6.600195699	1.58E-10	2.49E-08	13.57169459
TMPO-AS1	0.701238547	1.291555779	6.599204307	1.59E-10	2.49E-08	13.566026
TARBP1	0.556604668	3.317200035	6.59870568	1.59E-10	2.49E-08	13.56317519
KNL1	0.685661773	2.443435173	6.595999517	1.62E-10	2.53E-08	13.54770608
IARS2	0.391738428	6.451974009	6.595167041	1.63E-10	2.53E-08	13.54294842
ISG20L2	0.358002274	5.080473837	6.59495941	1.63E-10	2.53E-08	13.54176186
SMARCC1	0.501046672	5.347243603	6.594438326	1.63E-10	2.53E-08	13.53878413
BEND3	0.531122847	1.684534728	6.583387129	1.75E-10	2.69E-08	13.47567475
HNRNPM	0.342416164	7.178219514	6.580911623	1.77E-10	2.73E-08	13.46154917
SKA1	0.624864532	3.434019261	6.580541859	1.78E-10	2.73E-08	13.4594396
RPAP3	0.369189025	3.936326528	6.579496833	1.79E-10	2.73E-08	13.45347801
PRPS2	0.515847095	5.6265814	6.576308411	1.82E-10	2.78E-08	13.43529346
POLQ	0.719805941	1.827428312	6.572658137	1.86E-10	2.83E-08	13.41448314
NCKIPSD	0.379134107	4.041952967	6.571306821	1.88E-10	2.85E-08	13.4067815
SP9	2.290971741	-3.155918458	6.569504027	1.90E-10	2.87E-08	13.39650862
CORO2A	0.647845528	4.502919565	6.567033413	1.92E-10	2.91E-08	13.38243382
HSD17B7	0.46527469	2.119968002	6.564925545	1.95E-10	2.93E-08	13.37042875
KDM4A-AS1	0.760504417	0.180491125	6.561421575	1.99E-10	2.98E-08	13.35047894
TAF1A	0.592273847	2.377706924	6.561416918	1.99E-10	2.98E-08	13.35045243
POM121C	0.465106522	3.743862012	6.557855693	2.03E-10	3.04E-08	13.33018505
THEM6	0.589187337	4.715495455	6.557308393	2.04E-10	3.04E-08	13.32707105
RMC1	0.410701943	4.359109253	6.556391592	2.05E-10	3.05E-08	13.32185513
CNOT10	0.350736312	3.727454912	6.552730053	2.09E-10	3.10E-08	13.30102926
IFRD2	0.373155545	5.1712177	6.550990937	2.12E-10	3.13E-08	13.29114077
ATN1	0.508197629	6.496072047	6.550357803	2.12E-10	3.13E-08	13.28754131
PGAM5	0.389216568	5.821885649	6.549715529	2.13E-10	3.14E-08	13.28389017
LSM4	0.438324342	6.447808638	6.549046006	2.14E-10	3.14E-08	13.28008442
METTL2A	0.350864825	3.564465523	6.545820412	2.18E-10	3.18E-08	13.26175345
FAM136A	0.339548769	5.260852461	6.545258571	2.19E-10	3.18E-08	13.25856124
FKBP4	0.487106886	6.865812441	6.545036116	2.19E-10	3.18E-08	13.25729738
ATP13A1	0.321931954	4.779727228	6.544922035	2.19E-10	3.18E-08	13.25664924
ABCB10	0.493189575	3.458370726	6.543687075	2.21E-10	3.20E-08	13.24963358
TFB2M	0.488133626	4.749788799	6.536744989	2.30E-10	3.32E-08	13.21021542
CKAP2	0.530305273	5.137998517	6.535997748	2.31E-10	3.33E-08	13.2059744
FAM83D	0.689103625	5.542248964	6.53518756	2.32E-10	3.33E-08	13.20137654
SUV39H2	0.492421438	3.118058283	6.534933848	2.33E-10	3.33E-08	13.1999368
CHEK1	0.545388676	3.281217305	6.533092527	2.35E-10	3.36E-08	13.18948916
VPS72	0.306466947	4.838446333	6.529479042	2.41E-10	3.43E-08	13.16899287
UBAP2L	0.411780531	5.946255831	6.528801201	2.41E-10	3.43E-08	13.16514902
IMP4	0.376307403	5.553410717	6.528241839	2.42E-10	3.43E-08	13.16197726
CEL	1.653201131	0.355565871	6.528103271	2.42E-10	3.43E-08	13.16119157
KXD1	0.271638973	5.461525982	6.527583663	2.43E-10	3.43E-08	13.15824547
WBP11	0.451453404	5.664775103	6.525311075	2.47E-10	3.47E-08	13.14536234
BCAT2	0.515441609	4.20747663	6.523395446	2.49E-10	3.50E-08	13.13450548
ANKS6	0.468007139	3.174697192	6.522393669	2.51E-10	3.51E-08	13.12882886
CNOT7	0.442704858	3.965952288	6.521780391	2.52E-10	3.51E-08	13.12535403
MCM2	0.709821218	5.893917207	6.521422329	2.52E-10	3.51E-08	13.12332537
U2AF2	0.341904444	6.991871994	6.516974158	2.59E-10	3.60E-08	13.09813065
NUCKS1	0.45280072	7.033441331	6.51346749	2.64E-10	3.66E-08	13.07827802
WEE1	0.589362445	3.76472942	6.513064079	2.65E-10	3.66E-08	13.07599468
KIF14	0.719385837	2.570790022	6.511132869	2.68E-10	3.69E-08	13.06506538
OLA1	0.412155805	5.511407331	6.509756014	2.70E-10	3.72E-08	13.05727488
UBE2Q1	0.33542036	5.799484622	6.507360097	2.74E-10	3.76E-08	13.04372136
UTP18	0.361573986	5.479694121	6.503878139	2.80E-10	3.83E-08	13.02403107
EWSR1	0.30169392	6.111413768	6.503026445	2.81E-10	3.84E-08	13.01921603
KMT5A	0.361074149	4.839354047	6.502001147	2.83E-10	3.84E-08	13.01342017
KAT2A	0.474707263	5.255668091	6.501923449	2.83E-10	3.84E-08	13.01298098
ATAD2	0.677210657	4.588095248	6.50135911	2.84E-10	3.85E-08	13.00979118
RACGAP1	0.520295274	5.235045767	6.499096484	2.88E-10	3.89E-08	12.99700435
ENOPH1	0.413220141	5.763078442	6.497178074	2.91E-10	3.92E-08	12.98616549
PIAS2	0.55142276	1.237288845	6.496705042	2.92E-10	3.92E-08	12.98349328
DDX18	0.45210121	5.079148236	6.496540337	2.92E-10	3.92E-08	12.98256288
MCCC1	0.613760417	4.118367003	6.495030749	2.95E-10	3.95E-08	12.97403621
CEP78	0.533681953	1.97423444	6.492208096	3.00E-10	3.99E-08	12.95809703
AC006538.1	0.410416071	4.306350987	6.492150001	3.00E-10	3.99E-08	12.95776904
DBF4B	0.577473272	1.681194592	6.490330733	3.03E-10	4.03E-08	12.94749876
INTS10	0.412329478	4.212276018	6.488949796	3.06E-10	4.05E-08	12.93970448
ODF2	0.446971606	4.508457013	6.488322355	3.07E-10	4.06E-08	12.9361635
PMS2P1	0.455771897	4.03657994	6.483289485	3.16E-10	4.17E-08	12.90776995
TWISTNB	0.42364727	4.289230652	6.479538605	3.23E-10	4.25E-08	12.88662001
C10orf91	0.999081459	0.300979549	6.476737321	3.29E-10	4.31E-08	12.8708307
ABHD17C	0.517093129	5.321871327	6.475703584	3.31E-10	4.33E-08	12.86500543
APH1A	0.323032872	7.446506968	6.473813629	3.34E-10	4.37E-08	12.85435709
TKFC	0.453212449	3.752297841	6.470809339	3.40E-10	4.43E-08	12.83743534
PYCR2	0.47991104	5.503414717	6.462770333	3.57E-10	4.64E-08	12.79218538
CPSF3	0.320519209	5.321360769	6.4613087	3.60E-10	4.66E-08	12.78396283
C1orf131	0.450747642	2.911107163	6.460994478	3.60E-10	4.66E-08	12.78219533
EIF1B	0.436159456	5.252754741	6.46084176	3.61E-10	4.66E-08	12.78133632
PCID2	0.46548839	3.850524216	6.459360958	3.64E-10	4.69E-08	12.77300786
IPO9	0.441125474	4.487709402	6.457883258	3.67E-10	4.72E-08	12.76469834
COG2	0.357964625	2.709705011	6.455809949	3.72E-10	4.76E-08	12.75304201
KIF4A	0.630053013	4.274703342	6.455090554	3.73E-10	4.77E-08	12.74899819
DDX12P	0.835493192	0.890807017	6.454903285	3.74E-10	4.77E-08	12.74794558
NCK1-DT	0.668125946	2.632151632	6.452342689	3.79E-10	4.83E-08	12.73355527
GNL3	0.397575937	5.884272901	6.451888462	3.80E-10	4.83E-08	12.73100301
DNAJA3	0.38013131	4.674615827	6.450874192	3.83E-10	4.85E-08	12.72530445
DYM	0.400907789	3.771879985	6.448265932	3.88E-10	4.91E-08	12.71065341
ERCC6L	0.656091018	2.357906064	6.447782713	3.90E-10	4.91E-08	12.7079396
CHAF1B	0.603455522	3.086752064	6.447684054	3.90E-10	4.91E-08	12.70738553
CHTOP	0.297596123	5.267885151	6.446202315	3.93E-10	4.94E-08	12.69906499
XAB2	0.353206088	5.197510402	6.445042052	3.96E-10	4.95E-08	12.6925507
MARS2	0.645313739	3.008445846	6.444915014	3.96E-10	4.95E-08	12.69183749
C19orf48	0.548543229	5.815117683	6.444441581	3.97E-10	4.95E-08	12.68917971
PNCK	1.758646326	-0.335129502	6.442885889	4.01E-10	4.99E-08	12.68044734
SKP2	0.573308654	4.765979583	6.441291678	4.05E-10	5.02E-08	12.67150045
PLPP5	0.621637179	3.523387421	6.43582767	4.18E-10	5.18E-08	12.64084891
KRT75	-1.799404056	5.127417755	-6.433262281	4.24E-10	5.24E-08	12.62646477
SET	0.40511789	8.001013022	6.433029762	4.25E-10	5.24E-08	12.62516126
AP001469.3	0.72592265	0.078888731	6.432154833	4.27E-10	5.25E-08	12.6202567
UCHL5	0.377033232	4.053284274	6.430501587	4.31E-10	5.29E-08	12.61099055
IMMT	0.350150159	6.112531869	6.428446079	4.36E-10	5.35E-08	12.59947238
PELP1	0.41116673	5.085924788	6.42357742	4.49E-10	5.49E-08	12.57220196
CENPA	0.58656786	3.999312903	6.422537503	4.52E-10	5.50E-08	12.56637925
ING1	0.478959367	2.808198976	6.422413206	4.52E-10	5.50E-08	12.56568333
EIPR1	0.302559682	3.964815377	6.42130235	4.55E-10	5.52E-08	12.55946432
FANCE	0.525006509	4.789563964	6.421235451	4.55E-10	5.52E-08	12.55908981
WDHD1	0.600649716	3.43867205	6.419675775	4.59E-10	5.55E-08	12.55035961
LMNB1	0.65433722	5.385475516	6.417837998	4.64E-10	5.60E-08	12.54007486
STARD7	0.412853292	6.712693891	6.41696675	4.67E-10	5.62E-08	12.53519991
FXN	0.435867991	2.954992356	6.41565607	4.70E-10	5.65E-08	12.52786712
SSRP1	0.401917656	6.784713126	6.414011435	4.75E-10	5.69E-08	12.51866764
CHD1L	0.399462199	4.834810863	6.413553758	4.76E-10	5.69E-08	12.51610789
ORC5	0.379791959	3.947606856	6.4083718	4.91E-10	5.86E-08	12.48713554
ZNF263	0.343000954	3.52261724	6.407174575	4.94E-10	5.89E-08	12.48044444
URB1	0.50728305	3.692771456	6.406349838	4.97E-10	5.90E-08	12.47583569
SRPK1	0.418594318	5.01176385	6.400396982	5.14E-10	6.10E-08	12.44258394
NR2F6	0.441006526	5.360295747	6.398958315	5.19E-10	6.12E-08	12.43455138
CCDC25	0.396466107	4.501089899	6.398942407	5.19E-10	6.12E-08	12.43446257
SLC6A8	0.704593492	6.279844356	6.391165131	5.43E-10	6.39E-08	12.3910639
SPDYE3	0.454424747	1.636902951	6.390932011	5.44E-10	6.39E-08	12.38976368
BRCA2	0.701910773	1.27952977	6.389514365	5.48E-10	6.43E-08	12.38185761
CHCHD4	0.40980752	4.094449382	6.388616272	5.51E-10	6.45E-08	12.37684974
BPNT1	0.350114655	4.866565048	6.387482445	5.55E-10	6.48E-08	12.37052818
SAP130	0.426191544	4.589592232	6.386558437	5.58E-10	6.50E-08	12.36537709
SLC37A4	0.484394878	2.762580698	6.385560371	5.61E-10	6.52E-08	12.35981381
CARS2	0.391859161	3.425171959	6.38367239	5.67E-10	6.58E-08	12.34929193
SETD5	0.482742567	4.388346915	6.383399132	5.68E-10	6.58E-08	12.34776924
TFAM	0.451704946	4.291417943	6.3818536	5.73E-10	6.62E-08	12.33915796
ELP3	0.378808527	3.86818174	6.380233651	5.79E-10	6.67E-08	12.33013379
EIF2AK1	0.359591745	6.357963326	6.379910066	5.80E-10	6.67E-08	12.32833143
DSCC1	0.633815826	3.323504647	6.379080719	5.82E-10	6.69E-08	12.3237123
BORA	0.690052118	2.770829054	6.377817626	5.87E-10	6.72E-08	12.31667829
KMT2B	0.490292762	4.110839336	6.377589743	5.88E-10	6.72E-08	12.31540935
PA2G4	0.303705261	7.327232082	6.376858033	5.90E-10	6.72E-08	12.31133515
URB2	0.542178305	3.209161059	6.376818567	5.90E-10	6.72E-08	12.31111542
TWNK	0.461945671	4.037813772	6.3743704	5.99E-10	6.80E-08	12.29748663
TNFRSF10A	0.612746751	4.208619607	6.372822461	6.04E-10	6.85E-08	12.28887146
SLC25A15	0.577688254	3.12830883	6.371331157	6.09E-10	6.90E-08	12.28057305
LRRCC1	0.710365406	2.821711149	6.369259746	6.17E-10	6.96E-08	12.26904913
BID	0.573554535	4.506832251	6.369145696	6.17E-10	6.96E-08	12.26841471
REEP4	0.421415056	6.655883581	6.366589156	6.26E-10	7.03E-08	12.25419611
MAD2L1	0.619934129	3.841044707	6.366403844	6.27E-10	7.03E-08	12.25316563
GON4L	0.472264908	3.050400413	6.366181243	6.28E-10	7.03E-08	12.25192784
SETD1A	0.379373937	4.340270558	6.363589391	6.37E-10	7.13E-08	12.23751811
ZNF324B	0.43618529	1.752388396	6.36315535	6.39E-10	7.13E-08	12.23510545
TOPBP1	0.611809302	4.595950354	6.358919198	6.55E-10	7.29E-08	12.21156516
CLUH	0.381354271	5.996377112	6.35679731	6.63E-10	7.37E-08	12.19977844
MCM3	0.53305952	6.531054975	6.351804428	6.83E-10	7.57E-08	12.17205598
HOXA10	1.16231193	0.928718565	6.349948045	6.90E-10	7.64E-08	12.16175295
NSD2	0.575497996	3.529475059	6.349536285	6.92E-10	7.64E-08	12.15946798
PDSS1	0.436885249	3.342859739	6.348574028	6.96E-10	7.67E-08	12.1541286
DUS4L	0.45312845	1.898093285	6.348019867	6.98E-10	7.68E-08	12.15105395
LETMD1	0.429981296	3.707457049	6.346926095	7.02E-10	7.71E-08	12.144986
DVL2	0.440198545	4.352695906	6.345158882	7.10E-10	7.78E-08	12.13518372
TAF5	0.404436801	2.569432875	6.344063653	7.14E-10	7.81E-08	12.12910983
MARK1	0.530677875	3.664424458	6.341421016	7.25E-10	7.91E-08	12.11445775
PPIG	0.415838066	4.581201817	6.338337151	7.38E-10	8.02E-08	12.09736533
PMS2CL	0.477915392	1.762228039	6.33828142	7.38E-10	8.02E-08	12.0970565
SUDS3	0.379466403	4.718703775	6.338121237	7.39E-10	8.02E-08	12.09616887
MTHFD2	0.485282747	5.501109399	6.335208284	7.52E-10	8.14E-08	12.08003015
TMEM183A	0.35639917	4.586650822	6.332921347	7.62E-10	8.23E-08	12.06736384
RAD51	0.549038609	3.828247576	6.332559776	7.63E-10	8.23E-08	12.06536159
SLC25A33	0.535616797	2.340533408	6.331568499	7.68E-10	8.27E-08	12.05987271
AC091057.1	0.670191542	0.80440595	6.32991451	7.75E-10	8.33E-08	12.05071578
NRF1	0.282765213	3.634483376	6.329390637	7.78E-10	8.34E-08	12.04781587
NONO	0.405648521	7.495915402	6.328911872	7.80E-10	8.35E-08	12.04516582
DNMT1	0.568791436	5.031467725	6.325731027	7.94E-10	8.47E-08	12.02756326
MARVELD2	0.513714438	3.341537008	6.325384673	7.96E-10	8.47E-08	12.02564698
GLS2	1.733513684	-2.971452357	6.325307997	7.96E-10	8.47E-08	12.02522276
UNC119	0.419811763	3.74179728	6.324215167	8.01E-10	8.51E-08	12.01917704
PLAGL2	0.542818857	4.493322531	6.323255518	8.06E-10	8.54E-08	12.01386877
CDADC1	0.387748697	2.099304305	6.32289466	8.07E-10	8.54E-08	12.01187286
RCC1L	0.331937379	5.384569988	6.320215673	8.20E-10	8.66E-08	11.99705814
KRT6C	-1.929478053	9.366904191	-6.319873282	8.22E-10	8.66E-08	11.99516508
SRSF7	0.376261592	6.14717012	6.319519313	8.23E-10	8.66E-08	11.9932081
GGCT	0.412831954	6.437408695	6.319105543	8.25E-10	8.66E-08	11.9909206
HTRA2	0.335949614	4.525270878	6.314771625	8.46E-10	8.87E-08	11.96696789
FEN1	0.524778477	6.023073365	6.313595631	8.52E-10	8.91E-08	11.96047062
CEP63	0.414524493	2.538407821	6.312764824	8.56E-10	8.93E-08	11.95588106
AC004980.1	0.581261452	0.475357819	6.312546187	8.57E-10	8.93E-08	11.95467334
E2F7	0.803657228	2.579605199	6.309273296	8.74E-10	9.09E-08	11.93659826
RFX1	0.382832224	3.209920922	6.305354278	8.94E-10	9.28E-08	11.91496453
DHODH	0.431193616	2.060206396	6.30433023	8.99E-10	9.31E-08	11.90931332
NADK2	0.54108544	3.618201981	6.30085934	9.17E-10	9.48E-08	11.8901646
COP1	0.331495935	4.82355181	6.299356918	9.25E-10	9.54E-08	11.88187838
RRP1B	0.427193125	4.821816241	6.299173011	9.26E-10	9.54E-08	11.8808642
CLCN2	0.663029401	2.169871561	6.295142921	9.48E-10	9.75E-08	11.85864546
NLN	0.491156533	3.026293153	6.293160807	9.59E-10	9.84E-08	11.84772176
DGKE	0.632046946	0.546592427	6.292174332	9.64E-10	9.88E-08	11.84228616
CCT7	0.307920416	7.96601329	6.290140542	9.76E-10	9.98E-08	11.83108184
MTA1	0.471316036	4.364047523	6.28873523	9.84E-10	1.00E-07	11.82334153
TFR2	0.99360732	-0.48498087	6.288411756	9.85E-10	1.00E-07	11.82156006
POLD3	0.522557054	3.610813739	6.285693308	1.00E-09	1.02E-07	11.80659159
CROCC	0.631017717	3.069829332	6.28562743	1.00E-09	1.02E-07	11.80622892
FOXP4	0.459365577	4.605136044	6.28051138	1.03E-09	1.05E-07	11.77807269
TEDC2	0.636109278	2.941991575	6.280044717	1.03E-09	1.05E-07	11.7755053
CCT4	0.354593356	7.820479693	6.278349672	1.04E-09	1.05E-07	11.76618113
ASB16-AS1	0.484793101	2.620984736	6.276129587	1.06E-09	1.06E-07	11.75397179
SART3	0.401803486	4.49571291	6.276043023	1.06E-09	1.06E-07	11.7534958
KNOP1	0.359813165	2.963960972	6.275131427	1.06E-09	1.07E-07	11.74848352
ZWINT	0.545265743	5.58942427	6.271057892	1.09E-09	1.09E-07	11.7260928
SUPV3L1	0.334211527	4.217421812	6.269389108	1.10E-09	1.10E-07	11.7169234
TSEN34	0.343854815	5.404637053	6.26932337	1.10E-09	1.10E-07	11.71656224
DDHD2	0.594401183	2.770959692	6.267995374	1.11E-09	1.10E-07	11.70926679
RBM15B	0.344981795	4.957383283	6.267544093	1.11E-09	1.11E-07	11.70678792
KLHL23	1.037503347	0.89144784	6.266979795	1.11E-09	1.11E-07	11.70368846
C1orf35	0.428521059	3.709763993	6.264925112	1.13E-09	1.12E-07	11.69240474
FAM186B	0.621533594	-2.357995998	6.25987942	1.16E-09	1.15E-07	11.66470767
CLK2	0.426069533	4.485417389	6.258360633	1.17E-09	1.16E-07	11.6563741
ZFP64	0.466824251	3.568030183	6.253115254	1.21E-09	1.19E-07	11.62760504
THOC3	0.547976568	3.921209207	6.252256725	1.21E-09	1.19E-07	11.62289812
POLR3D	0.409010373	3.84536933	6.251723719	1.22E-09	1.19E-07	11.61997615
MRPL10	0.323992557	5.427522408	6.251604544	1.22E-09	1.19E-07	11.61932285
DONSON	0.499229584	3.512491904	6.250760041	1.22E-09	1.20E-07	11.61469371
AKAP8L	0.326327547	4.402959316	6.250378752	1.23E-09	1.20E-07	11.61260384
AP3D1	0.333626241	5.928156736	6.249376671	1.23E-09	1.20E-07	11.60711183
MED4	0.292973901	5.59267561	6.246553972	1.25E-09	1.22E-07	11.59164549
AC125257.1	0.407522774	3.434409982	6.245098823	1.26E-09	1.23E-07	11.58367448
DNA2	0.626776264	1.965648264	6.245018061	1.26E-09	1.23E-07	11.58323213
TEX10	0.388082602	3.910377278	6.243918948	1.27E-09	1.23E-07	11.57721245
NT5DC3	0.631923349	1.666143965	6.242101503	1.29E-09	1.24E-07	11.5672604
ASH2L	0.456289363	4.46563433	6.241863173	1.29E-09	1.24E-07	11.56595551
REV1	0.451580499	3.487648544	6.240764845	1.30E-09	1.25E-07	11.55994252
GTF2F1	0.2782544	6.450714376	6.239753622	1.30E-09	1.25E-07	11.55440715
MSTO1	0.385076898	2.715999872	6.237091536	1.32E-09	1.27E-07	11.53983843
FH	0.300186609	6.607304616	6.233336523	1.35E-09	1.30E-07	11.51929682
FOXK2	0.327518989	4.615403557	6.229668651	1.38E-09	1.32E-07	11.49924135
ANP32E	0.489581341	5.781533567	6.229558623	1.38E-09	1.32E-07	11.49863988
MRPS16	0.29159189	6.420506474	6.228767685	1.39E-09	1.32E-07	11.49431641
FRAT2	0.576587683	4.204826442	6.228533324	1.39E-09	1.32E-07	11.49303542
COPZ1	0.241632709	6.801437798	6.228437664	1.39E-09	1.32E-07	11.49251256
CCNF	0.520703023	3.935357103	6.226981418	1.40E-09	1.33E-07	11.48455382
MTFMT	0.354586236	3.106391462	6.226292817	1.41E-09	1.33E-07	11.48079095
MRM2	0.368295926	5.183069257	6.226003483	1.41E-09	1.33E-07	11.47920998
SERHL2	0.668671377	0.167672886	6.222208223	1.44E-09	1.36E-07	11.45847743
NOL10	0.326869812	5.013459673	6.219051948	1.47E-09	1.38E-07	11.44124311
UBA2	0.401909546	6.046488965	6.2177732	1.48E-09	1.39E-07	11.43426268
KPNA2	0.459705674	7.425605962	6.216638705	1.49E-09	1.40E-07	11.42807065
YEATS4	0.540429474	4.809327467	6.212720493	1.52E-09	1.43E-07	11.40669208
C12orf66	0.492619545	2.266693473	6.211662016	1.53E-09	1.43E-07	11.40091863
SORD	0.516703689	3.98540868	6.210898822	1.54E-09	1.44E-07	11.39675629
NUF2	0.663794017	3.532546035	6.20906764	1.55E-09	1.45E-07	11.38677095
TUBGCP4	0.49226696	2.100177425	6.20880906	1.56E-09	1.45E-07	11.38536112
IRF2BP2	0.344403216	6.373044991	6.208285966	1.56E-09	1.45E-07	11.38250924
OSGEPL1	0.513876868	2.032354199	6.206791535	1.57E-09	1.46E-07	11.37436273
XPNPEP3	0.40456896	2.478104264	6.206279817	1.58E-09	1.46E-07	11.37157358
EPRS	0.36782408	6.268623623	6.205749625	1.58E-09	1.46E-07	11.36868393
GNA11	0.331894794	5.239215454	6.203449905	1.60E-09	1.48E-07	11.35615229
EEF1AKNMT	0.339026371	4.911089077	6.19930569	1.64E-09	1.51E-07	11.33357889
GGACT	0.522827376	1.673984458	6.19892981	1.65E-09	1.52E-07	11.33153208
PTPN23	0.378197273	4.927859754	6.198386891	1.65E-09	1.52E-07	11.32857584
TPP2	0.442559345	4.065918592	6.196663869	1.67E-09	1.53E-07	11.31919522
FAM122B	0.476997283	4.198162731	6.195190248	1.68E-09	1.54E-07	11.31117404
AC016065.1	0.553392724	1.692837389	6.193729417	1.70E-09	1.55E-07	11.30322398
KNSTRN	0.491781657	4.179458471	6.193607493	1.70E-09	1.55E-07	11.30256052
HCFC1	0.459538902	5.207208107	6.191945969	1.71E-09	1.56E-07	11.2935202
ZNF687	0.464871099	4.123890281	6.191588386	1.72E-09	1.56E-07	11.29157484
MAPKAPK5	0.305152365	2.522615543	6.191565271	1.72E-09	1.56E-07	11.2914491
ZDHHC3	0.31101599	4.862920133	6.190051276	1.73E-09	1.57E-07	11.28321355
PMS2P4	0.468805079	1.54670351	6.189678143	1.74E-09	1.57E-07	11.2811841
KCNJ14	0.679733571	0.218918584	6.18824752	1.75E-09	1.58E-07	11.2734039
FOXM1	0.695459335	5.344462703	6.187866194	1.75E-09	1.58E-07	11.27133036
SLC50A1	0.3571468	5.716785585	6.187529613	1.76E-09	1.58E-07	11.26950022
MCM4	0.540372195	6.224798447	6.187041446	1.76E-09	1.58E-07	11.26684598
RBBP8	0.632297878	4.914133994	6.185565423	1.78E-09	1.60E-07	11.25882162
EME1	0.641412307	1.972100265	6.185079484	1.78E-09	1.60E-07	11.25618015
PLS1	0.989784113	1.915179269	6.184194672	1.79E-09	1.60E-07	11.25137092
YY1AP1	0.340499878	4.88651463	6.181029153	1.82E-09	1.63E-07	11.2341698
SAMD1	0.366293551	6.134563114	6.180588699	1.83E-09	1.63E-07	11.23177697
ZNF316	0.410766482	4.035228214	6.180432251	1.83E-09	1.63E-07	11.23092707
MEX3D	0.47837007	4.661731211	6.179730659	1.84E-09	1.63E-07	11.22711593
C21orf58	0.640945404	1.277806426	6.17748282	1.86E-09	1.65E-07	11.21490766
CCNT1	0.444109489	3.713658213	6.176395656	1.87E-09	1.66E-07	11.20900442
CSE1L	0.381779463	6.946742213	6.172579437	1.91E-09	1.69E-07	11.18828906
SF1	0.309406374	6.826166404	6.171252287	1.93E-09	1.70E-07	11.18108735
DGKH	0.570467078	2.000893433	6.1712065	1.93E-09	1.70E-07	11.18083891
VKORC1L1	0.400348143	4.556565539	6.169808034	1.94E-09	1.71E-07	11.17325159
TUBB2A	-0.701921867	6.697554006	-6.169794639	1.94E-09	1.71E-07	11.17317892
TRMT10C	0.387137471	5.622562338	6.168104938	1.96E-09	1.72E-07	11.16401334
DDX51	0.37963354	3.294868832	6.167357049	1.97E-09	1.73E-07	11.15995715
DDX10	0.44285691	3.306811725	6.165776538	1.99E-09	1.74E-07	11.15138649
RIOK1	0.424199905	5.047018359	6.165756579	1.99E-09	1.74E-07	11.15127826
MTX1	0.293651459	3.80796554	6.165269113	1.99E-09	1.74E-07	11.14863523
HNRNPR	0.378722598	5.637520796	6.164138529	2.01E-09	1.75E-07	11.14250587
MCM3AP-AS1	0.543638534	-0.472121729	6.163321644	2.02E-09	1.75E-07	11.13807776
GPATCH1	0.395908651	2.725789027	6.162709069	2.02E-09	1.76E-07	11.13475746
PPRC1	0.390787257	5.157194161	6.161035616	2.04E-09	1.77E-07	11.12568828
DCAF1	0.453410533	3.631038763	6.159977991	2.06E-09	1.78E-07	11.11995756
CPSF4	0.42114362	4.201506272	6.157997966	2.08E-09	1.80E-07	11.10923093
TMEM147-AS1	0.71284031	0.958759866	6.156521118	2.10E-09	1.81E-07	11.101232
RECQL4	0.630898804	4.389831812	6.155290572	2.11E-09	1.82E-07	11.09456826
CLNS1A	0.446096978	5.75595371	6.154563072	2.12E-09	1.82E-07	11.09062915
TAF4	0.477832653	2.450125636	6.151759862	2.15E-09	1.85E-07	11.07545439
PNPT1	0.467407035	4.447501837	6.151518637	2.16E-09	1.85E-07	11.07414881
PDCD7	0.363260811	4.09788407	6.14798823	2.20E-09	1.88E-07	11.05504589
POLR1D	0.316802597	5.524570032	6.14776614	2.20E-09	1.88E-07	11.05384446
ORC6	0.600760455	2.945134718	6.143853742	2.25E-09	1.92E-07	11.03268539
NDC80	0.609912578	4.070600119	6.13808523	2.33E-09	1.98E-07	11.0015076
RRM1	0.442088771	6.458176946	6.134475257	2.38E-09	2.02E-07	10.98200819
CIT	0.642015042	2.653192273	6.133936646	2.38E-09	2.02E-07	10.97909964
SRSF1	0.313293539	7.265534094	6.133698431	2.39E-09	2.02E-07	10.97781332
CUL4A	0.410102717	5.134587263	6.132985121	2.40E-09	2.03E-07	10.97396182
SURF6	0.444687707	4.835522816	6.132155399	2.41E-09	2.03E-07	10.9694822
FIP1L1	0.377299126	4.02066704	6.131517161	2.42E-09	2.04E-07	10.96603672
HNRNPA2B1	0.348150868	8.130762135	6.129683136	2.44E-09	2.06E-07	10.95613746
CCDC93	0.436378606	3.425500021	6.126668624	2.48E-09	2.09E-07	10.93987156
DEPDC5	0.416149147	2.269059442	6.126448241	2.49E-09	2.09E-07	10.93868265
ATP6V1E2	0.545696205	1.539284513	6.125180955	2.50E-09	2.10E-07	10.93184665
TPGS2	0.44893932	4.036034099	6.124423146	2.51E-09	2.11E-07	10.92775941
GIT1	0.403925071	5.683998295	6.120759545	2.57E-09	2.15E-07	10.90800547
SARS2	0.364397288	2.454486508	6.119226545	2.59E-09	2.16E-07	10.89974241
MYBBP1A	0.414960548	5.363581307	6.116774471	2.63E-09	2.18E-07	10.88652885
AC124798.1	0.900884501	0.173433726	6.11676393	2.63E-09	2.18E-07	10.88647206
PRPF40A	0.369427953	5.208917063	6.116595316	2.63E-09	2.18E-07	10.8855636
PPP1R3D	0.517457955	3.441388949	6.115115697	2.65E-09	2.20E-07	10.87759256
AC005840.1	0.357083853	6.446547712	6.114567816	2.66E-09	2.20E-07	10.8746414
XRCC2	0.654777975	1.788531176	6.114293329	2.66E-09	2.20E-07	10.87316295
ATP5F1B	0.294575097	9.68793831	6.114121762	2.67E-09	2.20E-07	10.87223888
PMS1	0.466140988	2.420774068	6.113878727	2.67E-09	2.20E-07	10.87092991
PNN	0.471213435	5.578608569	6.113539207	2.67E-09	2.20E-07	10.86910135
SMAD2	0.426740871	2.553232321	6.110970846	2.71E-09	2.23E-07	10.85527151
USP21	0.413649776	4.026727539	6.110956094	2.71E-09	2.23E-07	10.85519209
C6orf136	0.376213898	4.026081957	6.110771694	2.72E-09	2.23E-07	10.85419934
CERS2	0.511114091	5.699084736	6.108566552	2.75E-09	2.25E-07	10.84232933
ARHGEF7	0.386466041	3.57063145	6.106605814	2.78E-09	2.27E-07	10.83177778
VRK1	0.478961357	4.450505414	6.10534868	2.80E-09	2.29E-07	10.82501404
ICE2	0.427818438	2.407022739	6.10375263	2.83E-09	2.30E-07	10.81642844
RCC2	0.360351	7.639417496	6.102975214	2.84E-09	2.31E-07	10.81224715
PNO1	0.415152872	5.109847079	6.099503494	2.89E-09	2.35E-07	10.79357987
TRMT1	0.41371734	5.022196257	6.098953002	2.90E-09	2.36E-07	10.79062067
KIAA0753	0.480024561	2.584278309	6.098414794	2.91E-09	2.36E-07	10.78772772
POLRMT	0.389283487	4.549880075	6.09739564	2.93E-09	2.37E-07	10.78225016
ALG10	0.543026564	1.242106441	6.096398792	2.95E-09	2.38E-07	10.7768932
DEPDC1	0.591942361	3.03324559	6.095443537	2.96E-09	2.39E-07	10.77176041
MRPS30	0.388474337	4.16562951	6.095403279	2.96E-09	2.39E-07	10.77154411
WRAP73	0.419837195	3.149427218	6.094339989	2.98E-09	2.40E-07	10.76583161
SSBP4	0.452535866	4.662125425	6.093617547	2.99E-09	2.40E-07	10.76195076
ARHGAP11A	0.586290854	3.727076813	6.092174661	3.02E-09	2.42E-07	10.75420089
DBF4	0.522976643	3.305826385	6.091484719	3.03E-09	2.43E-07	10.75049567
NIFK	0.378906401	6.050037196	6.08849049	3.08E-09	2.46E-07	10.73441953
NR2C2AP	0.488533262	5.015280494	6.088456978	3.08E-09	2.46E-07	10.73423964
POLD1	0.455887519	4.715851197	6.084566907	3.15E-09	2.51E-07	10.71336321
STIL	0.627501489	2.750839042	6.084035191	3.16E-09	2.52E-07	10.71051053
ITGA9-AS1	0.618630667	-1.351953996	6.083333984	3.17E-09	2.52E-07	10.70674884
YDJC	0.475471943	5.352863228	6.081177043	3.21E-09	2.55E-07	10.69517988
CCNB2	0.543829154	5.264403105	6.080066386	3.23E-09	2.56E-07	10.68922403
NUP155	0.511230402	4.036354779	6.078814163	3.25E-09	2.57E-07	10.6825101
CCNA2	0.569217051	5.358444271	6.078718316	3.25E-09	2.57E-07	10.68199625
PCSK4	0.884182337	-0.55920582	6.078526208	3.26E-09	2.57E-07	10.68096635
SRSF9	0.31849605	6.147863438	6.078140804	3.26E-09	2.57E-07	10.67890027
EIF3D	0.282871804	7.529387053	6.073579669	3.35E-09	2.63E-07	10.65445673
CDK2	0.477892172	4.892718838	6.073572563	3.35E-09	2.63E-07	10.65441866
RSRC1	0.506026305	3.97926153	6.072347476	3.37E-09	2.65E-07	10.64785582
TAF5L	0.404628304	3.748286943	6.070950046	3.40E-09	2.66E-07	10.64037101
CCNB1IP1	0.515144982	4.390286226	6.07025195	3.41E-09	2.67E-07	10.63663244
KPNB1	0.367450409	6.711329896	6.068390974	3.45E-09	2.70E-07	10.62666789
EXOSC8	0.38743006	3.951060349	6.067930294	3.46E-09	2.70E-07	10.62420156
MED9	0.344503238	2.811218284	6.067843711	3.46E-09	2.70E-07	10.62373804
CCDC15	0.553978651	0.776427901	6.065626284	3.50E-09	2.72E-07	10.61186892
MDH1	0.330717273	6.140766919	6.065625327	3.50E-09	2.72E-07	10.6118638
PABPC4	0.379657912	6.109190374	6.063590972	3.54E-09	2.75E-07	10.60097765
ARF1	0.233370071	8.782900348	6.060735369	3.60E-09	2.79E-07	10.58570181
PROSER3	0.597041699	2.160151576	6.060356114	3.61E-09	2.79E-07	10.58367344
NCR3LG1	1.108193192	-0.794341843	6.058303779	3.65E-09	2.82E-07	10.57269873
TPR	0.461375788	4.877236655	6.058214776	3.65E-09	2.82E-07	10.57222286
FANCC	0.512025748	2.431537989	6.056853618	3.68E-09	2.84E-07	10.56494589
CKAP2L	0.638527641	3.60173754	6.055267371	3.71E-09	2.86E-07	10.55646721
QRICH1	0.329905027	4.820745573	6.052698738	3.77E-09	2.89E-07	10.54274133
RBM15	0.34684495	3.232038034	6.051761189	3.79E-09	2.91E-07	10.53773256
PCCB	0.440903155	3.886158113	6.049048432	3.84E-09	2.95E-07	10.52324339
FDPS	0.382756024	6.316358321	6.04613473	3.91E-09	2.99E-07	10.50768675
SNRPA1	0.382216659	4.843361909	6.044270355	3.95E-09	3.02E-07	10.49773575
TLX2	1.710448645	-2.764211997	6.042961205	3.98E-09	3.03E-07	10.4907497
CCDC150	0.754928084	-1.138789835	6.042842708	3.98E-09	3.03E-07	10.49011743
HDGF	0.315669433	8.468402152	6.042455734	3.99E-09	3.03E-07	10.48805267
HAUS4	0.437335062	4.262577534	6.042294606	3.99E-09	3.03E-07	10.48719298
EXOSC7	0.375654187	4.260326638	6.041365639	4.01E-09	3.05E-07	10.48223689
PDP2	0.443469243	2.086299511	6.036526764	4.12E-09	3.13E-07	10.45643108
GMCL1	0.46539868	3.667305271	6.035800924	4.14E-09	3.13E-07	10.45256159
TENT4A	0.433752339	4.440297444	6.032155376	4.22E-09	3.19E-07	10.43313264
TERF1	0.405022373	2.845211858	6.03075564	4.26E-09	3.21E-07	10.42567524
PABPC1	0.389366513	9.975177629	6.029701187	4.28E-09	3.23E-07	10.42005833
FANCB	0.618976184	0.912430156	6.028146608	4.32E-09	3.25E-07	10.41177877
RBM26-AS1	0.667266411	-0.656907326	6.026909164	4.35E-09	3.27E-07	10.40518946
BICRA	0.379265789	2.629038183	6.025518838	4.38E-09	3.29E-07	10.39778736
HEATR1	0.600069281	4.064788125	6.023514839	4.43E-09	3.32E-07	10.38712048
POLD2	0.349432237	6.870745088	6.023442209	4.43E-09	3.32E-07	10.38673394
SPC25	0.547181557	3.643065265	6.023194146	4.44E-09	3.32E-07	10.38541376
CRTC2	0.298479611	5.319174272	6.019731668	4.53E-09	3.38E-07	10.36699118
DNAAF5	0.435644357	4.140713686	6.018763334	4.55E-09	3.40E-07	10.36184055
DOT1L	0.394630728	3.564203763	6.017921187	4.57E-09	3.41E-07	10.35736166
CKS1B	0.545167172	5.459177763	6.016582546	4.61E-09	3.43E-07	10.35024324
AAAS	0.354875599	4.677086336	6.014486451	4.66E-09	3.46E-07	10.3390995
PCBD1	0.472944976	5.499173537	6.01399094	4.68E-09	3.47E-07	10.33646561
WDCP	0.455886858	2.904298219	6.013734591	4.68E-09	3.47E-07	10.33510305
PPP3R1	0.28269669	5.690313632	6.012873556	4.70E-09	3.48E-07	10.33052678
CDCA5	0.556214709	5.138400378	6.011781235	4.73E-09	3.49E-07	10.32472201
RPAP1	0.377957058	3.728025029	6.011763489	4.73E-09	3.49E-07	10.32462772
DUSP9	1.234982445	2.141761718	6.010093973	4.78E-09	3.52E-07	10.31575731
ZADH2	0.438917025	3.010999656	6.009512342	4.79E-09	3.53E-07	10.31266747
CAMKK2	0.331687386	4.667624712	6.008439113	4.82E-09	3.54E-07	10.30696672
NOLC1	0.413482136	6.861763258	6.008310488	4.83E-09	3.54E-07	10.30628355
H2AFZ	0.459686083	8.02920173	6.007920048	4.84E-09	3.54E-07	10.30420986
RIOX1	0.378417617	4.343078587	6.007172215	4.86E-09	3.55E-07	10.3002383
RFWD3	0.472633224	4.609412404	6.006284363	4.88E-09	3.57E-07	10.29552365
SCD5	0.738497286	4.115183908	6.001982531	5.00E-09	3.65E-07	10.27268808
ZNF326	0.428091727	2.688651418	6.001919663	5.00E-09	3.65E-07	10.27235445
R3HDM1	0.424580116	3.748095068	6.000301441	5.05E-09	3.67E-07	10.26376786
BRIP1	0.654068573	1.861965209	6.000174387	5.05E-09	3.67E-07	10.26309377
PARPBP	0.536561918	2.212742831	5.999253843	5.08E-09	3.69E-07	10.2582101
PSAT1	0.684557524	5.758238798	5.999038394	5.08E-09	3.69E-07	10.25706719
YRDC	0.334701788	5.231244288	5.997552964	5.12E-09	3.71E-07	10.24918819
HNRNPDL	0.370801425	6.476764583	5.997523115	5.12E-09	3.71E-07	10.24902988
MRM1	0.506682788	3.272530043	5.995457317	5.18E-09	3.74E-07	10.23807515
MMS22L	0.581233883	1.114336257	5.994279748	5.22E-09	3.76E-07	10.23183197
UBTF	0.280846907	5.798434928	5.993837817	5.23E-09	3.77E-07	10.22948922
MTR	0.53593918	2.998123928	5.99276163	5.26E-09	3.79E-07	10.22378474
ERAL1	0.305920542	6.14872021	5.990987892	5.31E-09	3.82E-07	10.2143846
PLPBP	0.48694396	4.955153962	5.988499273	5.39E-09	3.87E-07	10.20119963
LIMD1	0.432408824	2.333949705	5.987980774	5.40E-09	3.87E-07	10.19845312
FUS	0.339460668	6.160398073	5.986615264	5.44E-09	3.89E-07	10.19122088
NUP133	0.351798664	4.621964206	5.986535336	5.45E-09	3.89E-07	10.1907976
MDM2	0.460805138	3.809632679	5.986135486	5.46E-09	3.90E-07	10.18868012
DBIL5P	0.697789552	-1.628958992	5.985839679	5.47E-09	3.90E-07	10.18711369
ZNF749	0.502009432	1.642702717	5.981745638	5.59E-09	3.98E-07	10.16544036
NUP37	0.375188559	4.559960917	5.9814092	5.60E-09	3.99E-07	10.16365984
EHMT1	0.411993829	3.591388774	5.981128893	5.61E-09	3.99E-07	10.16217643
TYMS	0.60738472	5.067222755	5.980513198	5.63E-09	3.99E-07	10.15891832
ALCAM	0.882227076	4.698269235	5.98039325	5.64E-09	3.99E-07	10.15828362
AL365181.2	1.900219089	-2.22589734	5.9796168	5.66E-09	4.01E-07	10.15417529
PIGF	0.366663788	2.436093589	5.977000911	5.74E-09	4.06E-07	10.14033732
MCUR1	0.361206815	4.111624325	5.975320254	5.80E-09	4.09E-07	10.13144927
ZCCHC3	0.430104165	4.204175317	5.972058453	5.90E-09	4.16E-07	10.11420519
MZT1	0.511215458	4.855272217	5.967966072	6.04E-09	4.25E-07	10.09258082
CSPP1	0.479264654	2.209581908	5.965701009	6.12E-09	4.30E-07	10.08061724
FAM20B	0.436791898	4.815355357	5.964919795	6.14E-09	4.31E-07	10.07649188
AGO1	0.47041013	3.09790231	5.964601708	6.15E-09	4.31E-07	10.07481229
TTC27	0.372185945	4.287996504	5.964004921	6.17E-09	4.32E-07	10.07166126
ALG3	0.428731927	5.954149589	5.962885026	6.21E-09	4.34E-07	10.06574892
CTPS2	0.525706546	2.554330594	5.9627613	6.22E-09	4.34E-07	10.06509578
PRIM1	0.555027318	3.509940037	5.962397022	6.23E-09	4.34E-07	10.06317284
LCOR	0.526498207	2.413276689	5.962229754	6.23E-09	4.34E-07	10.06228991
CD46	0.474623403	5.570757786	5.961141969	6.27E-09	4.36E-07	10.05654845
AP3M2	0.546330985	2.695385014	5.961101742	6.27E-09	4.36E-07	10.05633615
ZNF496	0.479622232	2.955738176	5.960721261	6.29E-09	4.36E-07	10.05432813
HMGN1	0.38356341	6.003158838	5.960227216	6.30E-09	4.37E-07	10.05172093
PSPC1	0.418055504	4.580158183	5.96001136	6.31E-09	4.37E-07	10.05058186
SRSF4	0.322182409	6.465669916	5.956688407	6.43E-09	4.45E-07	10.03305084
EIF4B	0.375712716	6.94116888	5.956256558	6.44E-09	4.45E-07	10.0307731
TMEM68	0.407000841	2.626068862	5.955903212	6.46E-09	4.45E-07	10.02890951
TRAF4	0.461869124	5.525447248	5.954418395	6.51E-09	4.49E-07	10.02107939
MTMR4	0.450199065	3.704704742	5.954097311	6.52E-09	4.49E-07	10.01938637
GSR	0.728360664	5.749373141	5.953934139	6.53E-09	4.49E-07	10.01852603
MRPS5	0.311081776	4.527365861	5.953399042	6.55E-09	4.49E-07	10.01570479
RPRD2	0.50638752	4.053726967	5.951130999	6.63E-09	4.54E-07	10.00374904
ZC3H8	0.47089025	2.201999591	5.951027335	6.63E-09	4.54E-07	10.00320268
PREB	0.278227951	5.769273016	5.949741831	6.68E-09	4.56E-07	9.996428013
REXO5	0.578445483	1.218053645	5.949629597	6.68E-09	4.56E-07	9.995836589
VHL	0.475580881	4.205992071	5.949599229	6.69E-09	4.56E-07	9.995676564
CEP83	0.434729128	1.772008183	5.94916323	6.70E-09	4.57E-07	9.993379142
YY1	0.335922835	5.41697796	5.948390823	6.73E-09	4.58E-07	9.989309408
FBXO21	0.434136681	4.165646375	5.947599457	6.76E-09	4.59E-07	9.985140225
HJURP	0.593484506	3.813786459	5.94716495	6.78E-09	4.60E-07	9.982851283
ARIH2	0.31684038	4.102088957	5.946483921	6.80E-09	4.60E-07	9.979263959
BRPF1	0.386407576	3.616701668	5.946352231	6.81E-09	4.60E-07	9.978570322
DHX35	0.558754335	2.947625423	5.946341038	6.81E-09	4.60E-07	9.978511366
SRSF2	0.315346024	7.05491727	5.94372061	6.91E-09	4.67E-07	9.964711611
ERF	0.419183803	5.864107449	5.943332712	6.92E-09	4.67E-07	9.962669273
PRICKLE3	0.391884124	4.273527257	5.942058494	6.97E-09	4.69E-07	9.955961088
ALMS1	0.578858887	1.960525426	5.9419069	6.98E-09	4.69E-07	9.955163086
TIMM44	0.341090117	4.493246827	5.941810092	6.98E-09	4.69E-07	9.954653493
CLSPN	0.717446407	2.496826024	5.940584477	7.03E-09	4.72E-07	9.948202495
DIAPH3	0.579434007	2.445466045	5.940012762	7.05E-09	4.73E-07	9.94519365
EIF3H	0.313832313	6.823905684	5.939796834	7.06E-09	4.73E-07	9.944057315
KCNIP4	0.57746817	-1.094372793	5.938373429	7.11E-09	4.76E-07	9.936567401
DEPDC4	0.565067812	-0.965811912	5.936879118	7.17E-09	4.79E-07	9.928705942
PAXBP1	0.415957632	2.787402794	5.935168117	7.24E-09	4.83E-07	9.919706453
CDC45	0.593569067	4.43908046	5.934730829	7.26E-09	4.84E-07	9.917406749
ZMYND19	0.422505181	5.172803498	5.93254586	7.35E-09	4.89E-07	9.90591802
MRPL42	0.323647154	2.884838675	5.9321113	7.36E-09	4.90E-07	9.903633481
ABCB9	0.533739546	0.608743984	5.931404609	7.39E-09	4.91E-07	9.899918599
ZNF174	0.356496512	3.041844134	5.930548503	7.43E-09	4.93E-07	9.895418761
SCAF1	0.317899371	5.975151883	5.930107396	7.45E-09	4.93E-07	9.893100433
DCST1-AS1	0.666441798	1.788225321	5.92710508	7.57E-09	5.01E-07	9.877324851
COX15	0.308843615	4.576728257	5.926234189	7.61E-09	5.03E-07	9.872749987
XYLB	0.593121959	0.54033901	5.924748699	7.67E-09	5.06E-07	9.864947838
INTS8	0.3717198	3.900778105	5.91957107	7.89E-09	5.20E-07	9.837766041
TGS1	0.454023701	4.74916353	5.918609969	7.93E-09	5.22E-07	9.832722517
UBXN8	0.45826494	2.491296307	5.918283264	7.95E-09	5.23E-07	9.831008232
FZR1	0.315519545	5.236249985	5.917770739	7.97E-09	5.24E-07	9.828319066
NEMP1	0.610670288	3.711054791	5.917352651	7.99E-09	5.24E-07	9.826125546
SSB	0.398533339	5.643683005	5.914973339	8.09E-09	5.30E-07	9.813644729
RAD54L2	0.416642958	2.434876452	5.912882872	8.19E-09	5.36E-07	9.802682417
RTF1	0.322916086	5.033304041	5.910018693	8.32E-09	5.44E-07	9.787667888
PTDSS1	0.437890587	5.829202235	5.909918118	8.32E-09	5.44E-07	9.787140761
FOXK1	0.492328777	4.305386771	5.909574261	8.34E-09	5.44E-07	9.785338626
KBTBD7	0.525006242	2.408136918	5.909338498	8.35E-09	5.44E-07	9.784103053
RBMXL1	0.448176051	3.688677856	5.908993955	8.36E-09	5.44E-07	9.782297459
SPOUT1	0.372413033	4.539789695	5.908813397	8.37E-09	5.44E-07	9.781351273
TADA1	0.41478217	3.346081922	5.906994703	8.46E-09	5.49E-07	9.771821985
GMNN	0.508179599	4.664165801	5.905730316	8.52E-09	5.52E-07	9.765198464
WDR45B	0.369891737	6.386396085	5.904670259	8.57E-09	5.54E-07	9.75964621
NOP14	0.352580891	5.773588977	5.904584613	8.57E-09	5.54E-07	9.759197657
ZNF887P	0.892224838	-1.116649273	5.902807247	8.65E-09	5.59E-07	9.749890285
EEF1AKMT3	0.445139316	2.852748107	5.901635699	8.71E-09	5.62E-07	9.743756586
XPNPEP1	0.308484327	4.868602302	5.901034091	8.74E-09	5.63E-07	9.740607215
KIF18A	0.624325736	2.789775422	5.900647374	8.76E-09	5.64E-07	9.738582923
TMED4	0.325644774	5.778176282	5.899385381	8.82E-09	5.67E-07	9.731977691
RRP7BP	0.564616825	1.305015189	5.898962031	8.84E-09	5.68E-07	9.729762144
JMJD4	0.397352339	3.290480699	5.898604213	8.86E-09	5.68E-07	9.727889654
ATP8B1	0.668766191	4.025968752	5.895990249	8.98E-09	5.76E-07	9.71421335
HIBADH	0.451465712	4.968069297	5.8952168	9.02E-09	5.78E-07	9.710167594
HDHD5	0.408624925	4.496329453	5.892970492	9.13E-09	5.84E-07	9.698420045
NAA25	0.345687335	3.159329543	5.892808461	9.14E-09	5.84E-07	9.697572812
VWA5B2	1.125116438	-3.613292093	5.891924251	9.19E-09	5.86E-07	9.692949744
PRDM15	0.427151849	1.271143767	5.889970359	9.29E-09	5.92E-07	9.682735864
BRD2	0.391985204	6.479179885	5.889503929	9.31E-09	5.92E-07	9.680298032
TFRC	0.729208125	6.148185474	5.889393365	9.32E-09	5.92E-07	9.67972018
DDX11	0.549356095	2.966843081	5.885791274	9.50E-09	6.03E-07	9.660899109
RRP9	0.371097435	5.624175422	5.885586223	9.51E-09	6.03E-07	9.659827989
UXS1	0.46165171	4.119392883	5.884785859	9.55E-09	6.05E-07	9.65564744
GATAD1	0.45254809	3.937707688	5.884415824	9.57E-09	6.06E-07	9.653714789
DLGAP5	0.560185992	4.624223845	5.881173664	9.75E-09	6.15E-07	9.63678556
PPP5C	0.331633279	4.622576223	5.881171034	9.75E-09	6.15E-07	9.636771833
TAF4B	0.670730176	2.554072867	5.88019826	9.80E-09	6.18E-07	9.631693882
TIPIN	0.441168144	3.073375874	5.876914044	9.98E-09	6.28E-07	9.61455507
PARP16	0.438785281	2.789842383	5.876617204	9.99E-09	6.29E-07	9.613006379
RUSC1	0.30493618	5.008640541	5.876198694	1.00E-08	6.29E-07	9.610823019
HAUS8	0.477660696	2.426941177	5.875592503	1.00E-08	6.31E-07	9.607660747
NVL	0.342657154	3.545902801	5.874312062	1.01E-08	6.35E-07	9.600982039
PYGO2	0.329084369	5.413267634	5.872320313	1.02E-08	6.41E-07	9.590595532
DHX33	0.427693602	3.882049467	5.871862813	1.03E-08	6.42E-07	9.588210181
RAD51D	0.476902486	1.520243778	5.870925326	1.03E-08	6.44E-07	9.5833227
OARD1	0.412398291	2.882106573	5.869928342	1.04E-08	6.47E-07	9.578125737
GOSR1	0.294642538	3.649226497	5.868188072	1.05E-08	6.53E-07	9.569055973
ARMC10	0.338816899	4.226615227	5.867880738	1.05E-08	6.53E-07	9.567454465
ERICH1	0.369475416	1.97387393	5.8675377	1.05E-08	6.53E-07	9.565666987
ZNF507	0.490503257	2.347565503	5.866575749	1.06E-08	6.55E-07	9.560654977
SPR	0.419544103	5.686837203	5.866492929	1.06E-08	6.55E-07	9.560223495
PDCD2L	0.412631283	3.709544668	5.86649029	1.06E-08	6.55E-07	9.560209744
PPP3CB-AS1	0.452694944	0.550178734	5.865978977	1.06E-08	6.56E-07	9.557545975
SMARCB1	0.352817471	6.701499666	5.865480786	1.06E-08	6.57E-07	9.554950747
NSUN2	0.407767934	5.860657724	5.865145059	1.06E-08	6.58E-07	9.553201948
CBX2	0.738516681	3.259360149	5.860615451	1.09E-08	6.73E-07	9.529615161
AVL9	0.369555158	3.190291018	5.86058616	1.09E-08	6.73E-07	9.529462683
GMDS	0.413223715	3.747448034	5.85775706	1.11E-08	6.82E-07	9.514738427
KIF22	0.408769656	5.489067684	5.856881789	1.11E-08	6.85E-07	9.510184188
ZGRF1	0.586447029	0.707758827	5.855246034	1.12E-08	6.90E-07	9.50167445
EEF2	0.360574525	10.60063959	5.855151385	1.12E-08	6.90E-07	9.501182111
CNNM3	0.486231963	3.407129737	5.854721511	1.13E-08	6.90E-07	9.498946117
DDX42	0.335545703	5.236922285	5.854644317	1.13E-08	6.90E-07	9.498544605
ZC3H18	0.352084143	4.184774912	5.854459325	1.13E-08	6.90E-07	9.497582416
GMEB2	0.33736686	4.274028517	5.854251584	1.13E-08	6.90E-07	9.496501934
POU2F1	0.38765994	2.239871388	5.852849276	1.14E-08	6.95E-07	9.489209205
CLN6	0.399587922	5.066581625	5.852666161	1.14E-08	6.95E-07	9.488257018
MARS	0.293032287	5.621122893	5.851750066	1.14E-08	6.97E-07	9.483493739
SAE1	0.350613185	6.704142089	5.850045266	1.16E-08	7.03E-07	9.474631164
TMCO6	0.392054018	2.818846348	5.846751553	1.18E-08	7.15E-07	9.457514401
CEP250	0.476054868	2.84522203	5.846406331	1.18E-08	7.16E-07	9.455720806
MUTYH	0.44411624	2.94615759	5.846149291	1.18E-08	7.16E-07	9.454385418
DUS3L	0.395599289	4.354361342	5.845805009	1.18E-08	7.16E-07	9.452596855
PRR12	0.470102487	4.395297501	5.845727386	1.18E-08	7.16E-07	9.45219361
TNFAIP8L1	0.429217539	3.625403563	5.845180506	1.19E-08	7.17E-07	9.449352749
MAP2K7	0.298812096	4.574790148	5.844775844	1.19E-08	7.18E-07	9.447250804
RBM12B	0.522926935	2.215766773	5.842035931	1.21E-08	7.28E-07	9.433021905
WDR4	0.381130452	4.293183676	5.841632843	1.21E-08	7.29E-07	9.430929054
ATP2B1	0.557009895	4.005319394	5.839955751	1.22E-08	7.34E-07	9.422222757
AC091021.1	0.400786311	5.193974882	5.839822443	1.22E-08	7.34E-07	9.421530799
RBM12	0.356714545	5.128375644	5.839425395	1.22E-08	7.35E-07	9.419469939
CENPE	0.596251091	2.795536357	5.837320567	1.24E-08	7.43E-07	9.408546819
MRPS9	0.33448767	5.377198293	5.837109289	1.24E-08	7.43E-07	9.407450555
ZNF146	0.429640694	5.791822092	5.836869359	1.24E-08	7.43E-07	9.406205664
RNASEH1	0.333382598	4.319351015	5.83472714	1.26E-08	7.51E-07	9.395092489
POLR2E	0.297090636	6.35387714	5.834062766	1.26E-08	7.53E-07	9.391646594
MRPS31	0.32278441	4.3259032	5.833522691	1.26E-08	7.54E-07	9.388845636
AC027237.1	0.547368235	4.013318158	5.830439422	1.29E-08	7.66E-07	9.372859089
MLF2	0.300779798	7.60133248	5.829303008	1.29E-08	7.70E-07	9.366968593
ABCC4	0.608972765	2.530916368	5.828133659	1.30E-08	7.74E-07	9.360908359
PIBF1	0.5356024	3.161822536	5.827395139	1.31E-08	7.76E-07	9.357081436
IQCB1	0.571328633	3.947176648	5.827364917	1.31E-08	7.76E-07	9.356924834
YARS	0.265045757	5.655102515	5.826402742	1.31E-08	7.79E-07	9.35193957
QTRT2	0.475401794	3.141894641	5.8263466	1.31E-08	7.79E-07	9.351648704
METTL8	0.412220789	3.158136722	5.824965081	1.32E-08	7.84E-07	9.344491945
TUFM	0.272296153	8.167590152	5.824247191	1.33E-08	7.86E-07	9.340773566
RBAK	0.423803335	3.164435284	5.823273548	1.34E-08	7.89E-07	9.335731081
TACC3	0.471867127	4.933925252	5.822974179	1.34E-08	7.90E-07	9.33418079
CHD4	0.362616708	6.702329551	5.821766629	1.35E-08	7.94E-07	9.327928126
MDH2	0.296396955	7.590258709	5.821669334	1.35E-08	7.94E-07	9.327424381
GTSE1	0.569859191	3.536901917	5.818122768	1.38E-08	8.08E-07	9.309066691
IFT140	0.513386202	2.306489674	5.816900523	1.38E-08	8.12E-07	9.302742233
FAM185A	0.354351119	1.858598413	5.816824028	1.38E-08	8.12E-07	9.302346446
AL137060.1	0.892050525	-2.658296027	5.816470054	1.39E-08	8.13E-07	9.300515044
ZNF395	0.510783212	4.601442118	5.814364124	1.40E-08	8.21E-07	9.289621192
GART	0.372624559	5.127669216	5.812982786	1.41E-08	8.27E-07	9.282477356
POLA2	0.456042563	3.886888855	5.812287027	1.42E-08	8.29E-07	9.278879637
NDUFAF7	0.361664033	2.819839136	5.810378795	1.43E-08	8.37E-07	9.269014108
SNRPEP2	0.433439725	2.491368774	5.809000158	1.45E-08	8.42E-07	9.261888222
TRIM27	0.354879496	4.249974954	5.808343608	1.45E-08	8.44E-07	9.258495138
SASS6	0.500683429	2.521122887	5.808280079	1.45E-08	8.44E-07	9.258166831
JADE3	0.485658374	2.597350919	5.807775858	1.45E-08	8.45E-07	9.255561225
MFSD13A	0.48970529	2.516161195	5.806723937	1.46E-08	8.49E-07	9.250125928
MIS18BP1	0.545373816	3.43152761	5.806544847	1.46E-08	8.49E-07	9.249200643
PKMYT1	0.553428117	4.391279477	5.80373239	1.49E-08	8.61E-07	9.234672921
ANKLE1	1.017844603	-0.855382812	5.803150516	1.49E-08	8.63E-07	9.231667973
SUV39H1	0.512812851	3.624916894	5.802326502	1.50E-08	8.66E-07	9.227412971
THRAP3	0.331768356	6.550958521	5.801865825	1.50E-08	8.67E-07	9.225034366
SEH1L	0.396816314	3.777599217	5.800392532	1.51E-08	8.73E-07	9.21742837
UBE2C	0.54634868	6.851830483	5.797629584	1.54E-08	8.85E-07	9.203168666
NFXL1	0.460512568	2.589624025	5.797201256	1.54E-08	8.86E-07	9.200958541
AC006449.5	0.805586445	-1.087818768	5.796329017	1.55E-08	8.90E-07	9.196458298
STT3A	0.405733746	5.703855265	5.795250905	1.56E-08	8.94E-07	9.190896638
ARL6IP1	0.387436961	7.055136172	5.794048241	1.57E-08	8.99E-07	9.18469344
POLE2	0.523195789	2.875562623	5.793145657	1.57E-08	9.02E-07	9.180038712
NUP188	0.431753135	5.34648223	5.791451442	1.59E-08	9.10E-07	9.171303044
SUZ12	0.432565073	4.177180418	5.791011556	1.59E-08	9.11E-07	9.169035261
SCAI	0.477272598	0.518810356	5.790300068	1.60E-08	9.14E-07	9.165367552
MRPL9	0.298015359	6.116173228	5.788405056	1.62E-08	9.22E-07	9.155600598
RBBP5	0.348245598	4.126591486	5.788217755	1.62E-08	9.22E-07	9.154635387
PALB2	0.395167211	3.746931702	5.786850588	1.63E-08	9.28E-07	9.147590769
INTS6-AS1	0.564160239	-1.678499402	5.786128162	1.64E-08	9.30E-07	9.143868866
PHF12	0.437426809	3.103147209	5.785983669	1.64E-08	9.30E-07	9.143124491
DNAJC2	0.446404103	3.909661598	5.782943554	1.66E-08	9.45E-07	9.127466437
TOM1L1	0.551246155	2.921378952	5.782456104	1.67E-08	9.46E-07	9.124956462
GRTP1-AS1	1.601415753	-3.313928119	5.781890934	1.67E-08	9.48E-07	9.122046506
KANSL2	0.388537606	4.45835011	5.779821745	1.69E-08	9.58E-07	9.111394616
CBFA2T2	0.504989724	3.147124098	5.77832988	1.71E-08	9.65E-07	9.103716639
CCDC77	0.47698137	2.992373365	5.77807044	1.71E-08	9.65E-07	9.102381583
AC113935.1	0.473388777	6.288219945	5.776985685	1.72E-08	9.70E-07	9.096800043
DCAF16	0.448943805	3.883697581	5.775692253	1.73E-08	9.76E-07	9.090145891
CDC7	0.571967329	3.003729637	5.774696142	1.74E-08	9.80E-07	9.085022153
OIP5	0.606345208	3.312033213	5.774380906	1.74E-08	9.81E-07	9.083400815
ISYNA1	0.946978464	3.703556083	5.773845944	1.75E-08	9.82E-07	9.080649529
PTCD3	0.316440753	3.747161538	5.773591862	1.75E-08	9.83E-07	9.079342871
TMEM41A	0.366659088	3.959571478	5.768801408	1.80E-08	1.01E-06	9.05471596
TIMM21	0.427641218	3.010070361	5.765329894	1.83E-08	1.03E-06	9.036879935
RPL17	0.377900011	5.410697595	5.764966631	1.83E-08	1.03E-06	9.035014061
LBR	0.459949712	4.784508724	5.764278189	1.84E-08	1.03E-06	9.031478196
STAMBP	0.324611035	4.26689166	5.764238604	1.84E-08	1.03E-06	9.031274896
PFAS	0.486427288	3.258206822	5.764237616	1.84E-08	1.03E-06	9.031269821
AC018645.2	0.527680456	2.826452166	5.764038086	1.84E-08	1.03E-06	9.030245099
NUP93	0.382516999	4.034928419	5.762082031	1.86E-08	1.04E-06	9.020200939
ZC3HAV1L	0.649304793	2.396337019	5.761048559	1.87E-08	1.04E-06	9.014895283
SMAD3	0.550561146	5.124584491	5.759972123	1.88E-08	1.05E-06	9.009369885
MLST8	0.296359238	4.90760839	5.759760106	1.89E-08	1.05E-06	9.00828169
PRRC2A	0.410933488	6.621272661	5.759105734	1.89E-08	1.05E-06	9.004923284
DTX2P1	0.64219049	1.887695277	5.758502245	1.90E-08	1.05E-06	9.001826296
GINS3	0.428129857	3.00581423	5.757343291	1.91E-08	1.06E-06	8.995879513
NUP214	0.38391908	4.11272722	5.756193702	1.92E-08	1.06E-06	8.989981752
DNAJC25	0.347262163	3.204235752	5.754554851	1.94E-08	1.07E-06	8.98157559
DHFR	0.607126073	2.971194483	5.754180488	1.94E-08	1.07E-06	8.979655642
TNFRSF10A-AS1	0.59173919	2.611620042	5.75389118	1.95E-08	1.07E-06	8.978171973
CHAMP1	0.523469291	3.924959641	5.753737817	1.95E-08	1.07E-06	8.977385505
SMC2	0.5832451	4.408652862	5.751894999	1.97E-08	1.08E-06	8.967936565
TDP1	0.327401251	3.267120483	5.751647971	1.97E-08	1.08E-06	8.966670131
NOP58	0.366564981	6.15136358	5.751201982	1.98E-08	1.08E-06	8.964383804
AC008755.1	0.380096476	4.383839157	5.750612044	1.98E-08	1.09E-06	8.961359754
CBX8	0.457569169	2.413223596	5.749111774	2.00E-08	1.09E-06	8.953670442
KIAA1958	0.553732817	0.354558458	5.748195319	2.01E-08	1.10E-06	8.948974158
DCLRE1A	0.482735155	2.719379915	5.746599468	2.03E-08	1.11E-06	8.940797833
ESCO1	0.396507267	3.526824773	5.74647603	2.03E-08	1.11E-06	8.940165482
CCDC88C	0.607584398	3.448064524	5.746041968	2.03E-08	1.11E-06	8.937941931
FDFT1	0.470057256	5.953251775	5.744726449	2.05E-08	1.12E-06	8.931203819
POLDIP3	0.323132179	6.206152672	5.743692087	2.06E-08	1.12E-06	8.925906683
SH3BP1	0.38002935	5.26321134	5.743678246	2.06E-08	1.12E-06	8.925835807
MED25	0.280681861	4.510783243	5.742760799	2.07E-08	1.12E-06	8.921138075
UBE2O	0.348200747	4.543989221	5.742318026	2.07E-08	1.13E-06	8.918871106
HNRNPUL1	0.387297278	6.906547807	5.741117017	2.09E-08	1.13E-06	8.912722727
ZMYND8	0.413765566	3.948798447	5.740898219	2.09E-08	1.13E-06	8.911602743
CEP192	0.525889781	2.629700605	5.739936151	2.10E-08	1.14E-06	8.906678502
PRPF4B	0.377495926	4.485646962	5.739815517	2.10E-08	1.14E-06	8.906061096
ZNF3	0.429425113	3.433905342	5.738955941	2.11E-08	1.14E-06	8.901662096
SF3A1	0.380496404	5.984002287	5.737964931	2.12E-08	1.15E-06	8.896591135
NSUN6	0.386809752	2.545976872	5.73768074	2.12E-08	1.15E-06	8.895137073
KCTD13	0.467535332	2.628834618	5.737292549	2.13E-08	1.15E-06	8.893150989
MKI67	0.594179005	5.158898584	5.737027949	2.13E-08	1.15E-06	8.89179729
YTHDF2	0.25861842	6.069925626	5.735651942	2.15E-08	1.16E-06	8.884758443
RBM10	0.264136953	5.628684549	5.733827894	2.17E-08	1.17E-06	8.875429816
CPSF7	0.371257209	5.383252042	5.733405122	2.17E-08	1.17E-06	8.873268001
EIF2B5	0.385677418	5.005776779	5.732779157	2.18E-08	1.17E-06	8.870067416
MIEF1	0.364925334	4.439096806	5.732646293	2.18E-08	1.17E-06	8.869388115
PAK1	0.495937655	5.368006067	5.732131406	2.19E-08	1.17E-06	8.866755741
ZNHIT6	0.368126909	3.495151924	5.729826622	2.22E-08	1.19E-06	8.854974841
MTRF1	0.434308848	2.107697769	5.728724393	2.23E-08	1.19E-06	8.849342174
CEP152	0.521835903	1.219021842	5.728273938	2.24E-08	1.19E-06	8.84704049
MED26	0.306478463	2.319458552	5.728142441	2.24E-08	1.19E-06	8.846368606
THUMPD3	0.342367654	3.917512753	5.728089406	2.24E-08	1.19E-06	8.846097631
RPRD1A	0.421979273	3.913516086	5.727261693	2.25E-08	1.20E-06	8.841868775
LINC01232	0.551951065	0.734070005	5.725570461	2.27E-08	1.21E-06	8.83322969
UTP15	0.342485753	2.966170708	5.725435888	2.27E-08	1.21E-06	8.832542358
NUP35	0.416448445	3.178249429	5.724875349	2.28E-08	1.21E-06	8.829679551
RNASEH2A	0.49221724	5.765022328	5.724111548	2.29E-08	1.21E-06	8.825779004
PSMC3IP	0.5528497	2.52810816	5.718125245	2.36E-08	1.25E-06	8.795223191
SPATA5	0.441165096	1.950891298	5.717869945	2.36E-08	1.25E-06	8.793920649
ARHGAP39	0.555118276	2.721582669	5.716746916	2.38E-08	1.26E-06	8.788191516
THADA	0.304596609	3.103812401	5.715334596	2.40E-08	1.26E-06	8.780987878
INO80C	0.374434415	3.485216339	5.715327264	2.40E-08	1.26E-06	8.780950483
DCAF15	0.292092475	5.31942571	5.715153833	2.40E-08	1.26E-06	8.780065991
QSER1	0.492677654	3.972260555	5.714385387	2.41E-08	1.27E-06	8.77614719
RAD23A	0.360847111	7.096343549	5.713790607	2.42E-08	1.27E-06	8.77311432
SIPA1L3	0.503202617	4.017621103	5.712048122	2.44E-08	1.28E-06	8.764230633
RNF187	0.276115431	7.202264565	5.711923125	2.44E-08	1.28E-06	8.763593449
RPP14	0.292648438	2.355531196	5.710263255	2.46E-08	1.29E-06	8.755133175
DIS3	0.433871675	3.990811056	5.70980949	2.47E-08	1.29E-06	8.752820706
SLF1	0.48673983	1.463503012	5.709236814	2.48E-08	1.30E-06	8.749902465
MRPL3	0.390501774	6.716967538	5.708503898	2.49E-08	1.30E-06	8.74616802
DNAAF2	0.415646421	3.779656809	5.702900566	2.56E-08	1.34E-06	8.71763025
TGFBRAP1	0.390187504	4.063615928	5.701642826	2.58E-08	1.35E-06	8.71122774
POLR1C	0.369195468	4.843944506	5.701433364	2.58E-08	1.35E-06	8.710161587
CPOX	0.385531208	4.458401933	5.700454801	2.59E-08	1.35E-06	8.705181179
STYK1	0.575983229	2.050455971	5.700258634	2.60E-08	1.35E-06	8.70418287
DIPK2A	0.712925389	3.674259194	5.699445885	2.61E-08	1.36E-06	8.700047021
TEX30	0.468794754	3.576743958	5.699120625	2.61E-08	1.36E-06	8.698392
MTBP	0.589362521	1.468266768	5.698794267	2.62E-08	1.36E-06	8.696731472
TMEM177	0.412408655	3.50927164	5.697285368	2.64E-08	1.37E-06	8.689055124
NDUFS2	0.285506838	6.208688761	5.697203448	2.64E-08	1.37E-06	8.688638415
NTPCR	0.32745819	2.616913853	5.69528528	2.67E-08	1.38E-06	8.678882484
STRBP	0.522505015	3.098284474	5.694711069	2.68E-08	1.38E-06	8.675962532
NOM1	0.387840723	3.100966389	5.693092747	2.70E-08	1.39E-06	8.667734418
LCE1A	-3.332596872	-1.948473439	-5.6930492	2.70E-08	1.39E-06	8.667513033
NUP98	0.415104954	5.06517146	5.69298468	2.70E-08	1.39E-06	8.667185034
FBL	0.436902938	7.590093321	5.69274078	2.70E-08	1.39E-06	8.665945147
TBC1D8	0.554435723	3.552357847	5.689534743	2.75E-08	1.42E-06	8.649651039
CABLES2	0.519258282	2.959029859	5.688877197	2.76E-08	1.42E-06	8.646310109
AXIN1	0.322147223	4.384538496	5.688843749	2.76E-08	1.42E-06	8.646140173
DDX55	0.356306619	3.270249468	5.687142572	2.79E-08	1.43E-06	8.637498171
ATP5F1A	0.332536747	6.632377813	5.686845386	2.79E-08	1.43E-06	8.635988676
FOXJ3	0.389868202	4.466830514	5.684923992	2.82E-08	1.44E-06	8.626230943
TM7SF3	0.523465984	5.394430452	5.681685257	2.87E-08	1.47E-06	8.609789274
DEK	0.476228949	6.7271108	5.681081605	2.88E-08	1.47E-06	8.606725645
CTDSPL	0.367417544	4.438168835	5.680819025	2.88E-08	1.47E-06	8.605393091
SLC25A38	0.374480987	4.730698881	5.678856797	2.91E-08	1.49E-06	8.595436698
ZNF574	0.310472574	3.858196213	5.678849889	2.91E-08	1.49E-06	8.595401651
LINC01214	-2.625557555	-0.856356437	-5.677608857	2.93E-08	1.49E-06	8.589106093
TARDBP	0.227745597	5.850160232	5.676186766	2.95E-08	1.50E-06	8.581893438
DFFA	0.291645628	4.647336805	5.676117333	2.96E-08	1.50E-06	8.581541322
FAM86HP	0.848935943	0.518755183	5.675358031	2.97E-08	1.51E-06	8.577690895
LAS1L	0.328299888	4.739824408	5.674714199	2.98E-08	1.51E-06	8.574426343
PRMT1	0.351807154	6.495998278	5.674451973	2.98E-08	1.51E-06	8.573096815
EIF3E	0.346414354	7.075900886	5.674330878	2.98E-08	1.51E-06	8.57248286
CLPP	0.311601617	5.757490288	5.673595356	3.00E-08	1.52E-06	8.568753979
IMPDH2	0.360058918	7.179476036	5.673157665	3.00E-08	1.52E-06	8.566535202
SLBP	0.370808937	6.288786316	5.670793259	3.04E-08	1.54E-06	8.554551811
GINS1	0.519593036	4.093791528	5.670658375	3.04E-08	1.54E-06	8.553868312
AIMP2	0.361109702	5.364815434	5.670356539	3.05E-08	1.54E-06	8.552338858
MPP3	0.602965348	1.567537362	5.669777564	3.06E-08	1.54E-06	8.549405282
TENT5B	-0.978574345	5.774330448	-5.66849494	3.08E-08	1.55E-06	8.542907306
FBXO41	0.715078171	1.841016719	5.66814455	3.08E-08	1.55E-06	8.541132382
TNPO2	0.344049901	5.256364668	5.667552449	3.09E-08	1.55E-06	8.538133263
GLI4	0.520145864	3.165685394	5.666981033	3.10E-08	1.56E-06	8.535239166
GTF2F2	0.31530024	4.769677224	5.666335231	3.11E-08	1.56E-06	8.531968611
UBAC2	0.247974081	5.726788527	5.665956122	3.12E-08	1.56E-06	8.530048816
AC004475.1	0.250258874	3.915010756	5.665845321	3.12E-08	1.56E-06	8.529487744
CSTF2	0.367126682	5.168504149	5.664970656	3.14E-08	1.57E-06	8.52505895
SMARCD1	0.353655701	5.406228989	5.664250589	3.15E-08	1.57E-06	8.521413373
ABHD14B	0.405506992	4.854509318	5.663550298	3.16E-08	1.58E-06	8.517868288
RMND5A	0.432037195	4.691211763	5.663314602	3.16E-08	1.58E-06	8.516675199
COG7	0.317730026	3.771569421	5.662569673	3.18E-08	1.58E-06	8.512904667
NAA35	0.361097309	4.148664238	5.661968569	3.19E-08	1.59E-06	8.509862418
CRAMP1	0.37356793	2.57463533	5.66117583	3.20E-08	1.59E-06	8.505850684
HIC2	0.573797423	1.598464328	5.660895651	3.21E-08	1.59E-06	8.504432923
C1orf174	0.338683445	3.8387821	5.659730533	3.23E-08	1.60E-06	8.498537815
AZIN1	0.457569598	6.085842209	5.659432047	3.23E-08	1.60E-06	8.497027734
DDX59	0.400333369	3.201353099	5.658592419	3.24E-08	1.61E-06	8.492780303
RNF165	1.223225509	-0.839219478	5.656554228	3.28E-08	1.62E-06	8.482471842
FAM168B	0.429451021	5.923806768	5.655875449	3.29E-08	1.63E-06	8.479039499
SNX5	0.317317883	5.084791287	5.653686933	3.33E-08	1.65E-06	8.46797525
BAP1	0.278091395	5.791556348	5.653074278	3.34E-08	1.65E-06	8.464878547
SNHG17	0.588663752	3.817654304	5.650253128	3.39E-08	1.67E-06	8.450622432
JTB	0.344314108	7.498907883	5.648752547	3.42E-08	1.69E-06	8.443041942
HAUS1	0.465252258	4.295639373	5.647851746	3.44E-08	1.69E-06	8.438492156
DEPDC1B	0.569195458	3.02239333	5.647489723	3.44E-08	1.69E-06	8.436663812
COG3	0.359520062	3.749216291	5.647379801	3.44E-08	1.69E-06	8.436108684
TARBP2	0.328430207	4.109514464	5.647214849	3.45E-08	1.69E-06	8.435275664
SF3A3	0.301510867	5.781572304	5.647135262	3.45E-08	1.69E-06	8.43487375
GORASP2	0.297778171	6.042961743	5.645877617	3.47E-08	1.70E-06	8.428523278
UBL7-AS1	0.478416592	1.75470483	5.645220188	3.48E-08	1.71E-06	8.425204056
AUP1	0.248430905	7.440419727	5.644188441	3.50E-08	1.71E-06	8.419995621
MRPL57	0.309751721	5.419036316	5.643655207	3.51E-08	1.72E-06	8.417304075
PRELID2	0.589724437	0.616114331	5.643464561	3.52E-08	1.72E-06	8.416341822
TMEM206	0.417101523	3.546238241	5.64165197	3.55E-08	1.73E-06	8.407194424
PPP1R13B	0.431733199	3.469625414	5.639757139	3.59E-08	1.75E-06	8.397634585
CENPL	0.490494011	2.365161357	5.638777697	3.61E-08	1.76E-06	8.392694121
CXCR1	-1.294345491	0.425447489	-5.63768681	3.63E-08	1.76E-06	8.387192346
KRT1	-2.442843802	6.755376163	-5.637667283	3.63E-08	1.76E-06	8.387093875
ARMC6	0.322191392	4.824784232	5.637419716	3.63E-08	1.77E-06	8.385845423
SNUPN	0.361995118	3.391334472	5.637148752	3.64E-08	1.77E-06	8.384479031
COA7	0.371755874	4.46875448	5.636246006	3.65E-08	1.77E-06	8.379927147
SMC3	0.470995074	5.576711848	5.63545107	3.67E-08	1.78E-06	8.375919369
AP002026.1	0.718217662	-0.757873036	5.634825576	3.68E-08	1.78E-06	8.372766184
GLOD4	0.311907993	4.779455382	5.634168304	3.69E-08	1.79E-06	8.369453114
NUP107	0.472776287	3.96593123	5.633998027	3.70E-08	1.79E-06	8.368594861
AL023803.2	0.809206384	0.252001961	5.632698391	3.72E-08	1.80E-06	8.362044965
ANAPC7	0.28169715	4.732724447	5.632386241	3.73E-08	1.80E-06	8.360471977
MCM5	0.493031341	5.351302304	5.6305605	3.77E-08	1.82E-06	8.351273148
ZNF787	0.329446091	4.605269631	5.629475582	3.79E-08	1.82E-06	8.345808055
FAM133B	0.398906722	2.090543686	5.629376699	3.79E-08	1.82E-06	8.345309992
LINC02604	0.579466099	1.561254852	5.628963167	3.80E-08	1.83E-06	8.343227155
LIN54	0.429073349	2.808104351	5.628805929	3.80E-08	1.83E-06	8.342435223
DHX16	0.315596728	5.236003013	5.628759425	3.80E-08	1.83E-06	8.342201011
NFRKB	0.366740904	3.913362975	5.628540155	3.81E-08	1.83E-06	8.341096694
RITA1	0.281407265	4.706431575	5.628456231	3.81E-08	1.83E-06	8.340674037
TSSK6	0.605474668	0.724679533	5.62610713	3.86E-08	1.85E-06	8.328845577
AMN	0.972659656	0.820049229	5.626075182	3.86E-08	1.85E-06	8.328684736
ZNF207	0.262141345	4.828988485	5.625832367	3.86E-08	1.85E-06	8.327462326
XPO5	0.35262433	4.766593172	5.623662176	3.91E-08	1.87E-06	8.316538799
MDC1	0.454440349	3.691234321	5.623013417	3.92E-08	1.87E-06	8.313273981
MSL1	0.329119777	4.7936155	5.622847107	3.92E-08	1.87E-06	8.312437096
SLC30A6	0.36730558	4.228493452	5.621415408	3.95E-08	1.88E-06	8.305233487
ATXN2	0.347964211	2.462302267	5.621305857	3.96E-08	1.88E-06	8.304682344
NASP	0.425882148	5.265759872	5.620347934	3.98E-08	1.89E-06	8.299863472
SRSF3	0.289682939	6.661062995	5.617774441	4.03E-08	1.91E-06	8.286920759
MFSD9	0.339466926	3.102008224	5.616685705	4.05E-08	1.92E-06	8.281446717
PGAP2	0.331692081	4.572235089	5.614917959	4.09E-08	1.94E-06	8.272560561
YARS2	0.344489085	4.916390348	5.613826253	4.11E-08	1.95E-06	8.267073893
POGZ	0.430115319	3.734281358	5.613528862	4.12E-08	1.95E-06	8.265579426
TSPAN14	0.352585028	4.900975288	5.613236059	4.13E-08	1.95E-06	8.264108078
BMS1	0.332342984	4.842578255	5.613030091	4.13E-08	1.95E-06	8.26307312
NKIRAS2	0.240568346	5.069617789	5.61302848	4.13E-08	1.95E-06	8.263065023
AC027307.2	0.48302648	3.685411776	5.612042875	4.15E-08	1.96E-06	8.258112937
ZNF280C	0.594894607	1.55761436	5.611933587	4.16E-08	1.96E-06	8.257563869
FIGNL1	0.551706017	3.327340215	5.611644284	4.16E-08	1.96E-06	8.256110451
CS	0.308223089	6.280187361	5.611311753	4.17E-08	1.96E-06	8.25443994
BUD13	0.326847116	4.631037253	5.611013825	4.18E-08	1.96E-06	8.252943327
TRIP6	0.345640185	6.766712745	5.610880492	4.18E-08	1.96E-06	8.252273562
EXOSC2	0.421385813	4.345640685	5.61062032	4.19E-08	1.96E-06	8.250966698
AFG3L2	0.357049518	4.947394168	5.610502185	4.19E-08	1.96E-06	8.250373309
CEP85	0.511133579	3.559006025	5.610389672	4.19E-08	1.96E-06	8.249808172
AC022966.1	0.364475194	3.948563107	5.610358465	4.19E-08	1.96E-06	8.249651422
TIMM29	0.279024059	4.526565597	5.60997101	4.20E-08	1.97E-06	8.247705367
POLH-AS1	0.507477687	0.103132838	5.609551166	4.21E-08	1.97E-06	8.245596761
CABIN1	0.391296225	4.287676874	5.608360439	4.24E-08	1.98E-06	8.239617208
HSPE1	0.446612936	6.832440092	5.606913282	4.27E-08	1.99E-06	8.232351336
SPAST	0.473346127	3.820384934	5.605510697	4.30E-08	2.01E-06	8.225310728
SCO1	0.31862039	3.176323098	5.603031182	4.36E-08	2.03E-06	8.212867781
CCNB1	0.506000284	6.478820166	5.601380737	4.39E-08	2.05E-06	8.204587874
DCAKD	0.479828473	4.611945418	5.600385558	4.42E-08	2.06E-06	8.199596264
PAN3	0.418269379	3.644469747	5.598519537	4.46E-08	2.07E-06	8.190238671
POLG	0.350161875	4.816378877	5.597929606	4.48E-08	2.08E-06	8.187280857
ORC2	0.393268804	3.482646492	5.597152014	4.49E-08	2.09E-06	8.183382543
UNG	0.413260961	5.916768031	5.593082757	4.59E-08	2.13E-06	8.162989381
USP19	0.341648194	4.66371329	5.592302379	4.61E-08	2.14E-06	8.159079898
ECT2	0.602758733	4.97819494	5.591624374	4.63E-08	2.14E-06	8.155683647
HDAC1	0.297236174	7.078363548	5.591598584	4.63E-08	2.14E-06	8.155554467
FASTKD1	0.34586356	3.536385217	5.591156586	4.64E-08	2.14E-06	8.153340611
TCERG1	0.390517639	4.067468467	5.590996689	4.64E-08	2.14E-06	8.152539761
KRT6B	-1.235683773	11.39947651	-5.590003626	4.67E-08	2.15E-06	8.147566402
AC073957.3	0.871210116	-1.419469026	5.588407348	4.71E-08	2.17E-06	8.139573616
CREB3L4	0.607223275	2.878536695	5.586472291	4.75E-08	2.19E-06	8.129887049
KRR1	0.342892347	3.214521302	5.585933013	4.77E-08	2.19E-06	8.12718801
CLASRP	0.376128923	3.936330966	5.585585874	4.78E-08	2.20E-06	8.125450724
DSG2	0.727337665	5.969242213	5.584725067	4.80E-08	2.20E-06	8.12114313
MRPL19	0.329721186	4.649076027	5.584669819	4.80E-08	2.20E-06	8.120866678
DROSHA	0.400280467	4.4072853	5.583601111	4.83E-08	2.21E-06	8.115519525
WDR5	0.374143655	5.847852244	5.582941657	4.84E-08	2.22E-06	8.112220451
ABT1	0.284492771	5.234705357	5.581597258	4.88E-08	2.23E-06	8.105495771
ATPAF1	0.33445758	4.095579814	5.581362277	4.88E-08	2.23E-06	8.104320538
USP42	0.405907835	2.923176417	5.58069119	4.90E-08	2.24E-06	8.100964378
SLC27A5	0.815768113	0.002548869	5.580625777	4.90E-08	2.24E-06	8.100637261
RRN3	0.355181867	4.797880608	5.579790443	4.92E-08	2.25E-06	8.096460205
SNAPC4	0.436167135	3.436190841	5.579642668	4.93E-08	2.25E-06	8.095721313
ANGEL2	0.390180416	2.707196337	5.579470767	4.93E-08	2.25E-06	8.094861809
LONRF1	0.587780808	2.41661835	5.579216266	4.94E-08	2.25E-06	8.093589351
HMGXB4	0.463402641	3.795225559	5.578695739	4.95E-08	2.25E-06	8.090986958
ENTPD4	0.459535527	3.727303058	5.578428268	4.96E-08	2.25E-06	8.089649802
DIMT1	0.350937282	4.38218549	5.577754755	4.98E-08	2.26E-06	8.086282981
SNRNP200	0.412782368	6.075394577	5.575837203	5.03E-08	2.28E-06	8.076699182
HNRNPK	0.290547305	8.434822362	5.575368843	5.04E-08	2.28E-06	8.074358766
HIST2H2BC	0.648427108	1.260410542	5.575156571	5.05E-08	2.29E-06	8.073298083
MED30	0.434977212	4.593880318	5.574165241	5.07E-08	2.30E-06	8.068345056
LIN7C	0.365185777	4.424467393	5.573808392	5.08E-08	2.30E-06	8.066562293
UMPS	0.364401701	4.39848688	5.57340426	5.09E-08	2.30E-06	8.064543425
PSME3	0.290360593	6.436685558	5.572978631	5.10E-08	2.30E-06	8.062417294
CDCA7	0.733247088	3.950479241	5.570510025	5.17E-08	2.33E-06	8.050088624
KHDC4	0.470165748	3.689234156	5.568592194	5.22E-08	2.35E-06	8.040513748
IMPACT	0.488230279	4.311995376	5.568308221	5.23E-08	2.36E-06	8.039096227
GTF3C5	0.370353334	5.928733285	5.566968723	5.27E-08	2.37E-06	8.032410614
WDPCP	0.502767749	-0.361297694	5.56634414	5.29E-08	2.38E-06	8.029293692
TMEM116	0.786337695	0.677639056	5.565818313	5.30E-08	2.38E-06	8.02666983
CDH24	0.492400355	3.338309408	5.565780159	5.30E-08	2.38E-06	8.026479446
MCMBP	0.348370418	5.306487167	5.564682419	5.33E-08	2.39E-06	8.021002445
C7orf26	0.335506406	4.738243286	5.564388544	5.34E-08	2.39E-06	8.019536352
COX19	0.378999542	2.845650681	5.561204329	5.43E-08	2.43E-06	8.003654966
ADI1	0.347107023	5.191768994	5.557757657	5.53E-08	2.47E-06	7.986473061
LPCAT4	0.475489021	4.459882086	5.554964545	5.61E-08	2.51E-06	7.972555679
RRM2	0.517319257	5.736810419	5.553395804	5.66E-08	2.53E-06	7.964741577
DIS3L	0.50269472	3.28928917	5.553365261	5.66E-08	2.53E-06	7.964589453
TTK	0.54287472	3.654414126	5.552661593	5.68E-08	2.53E-06	7.961085007
TIGD5	0.409267713	3.505997632	5.551339022	5.72E-08	2.55E-06	7.954499254
ELP2	0.326912413	3.664026985	5.549363527	5.78E-08	2.57E-06	7.944664686
ACP6	0.648016556	0.079150919	5.547062796	5.85E-08	2.60E-06	7.933214665
POLR1A	0.395706086	3.984557838	5.546286577	5.87E-08	2.61E-06	7.929352553
PLXNB1	0.420476759	4.553188599	5.545044376	5.91E-08	2.63E-06	7.923172862
MRPL45	0.307217746	5.857484308	5.54472874	5.92E-08	2.63E-06	7.921602818
SRRM2	0.400519983	6.496371163	5.541010645	6.04E-08	2.68E-06	7.903113809
GGCX	0.304289717	3.792769795	5.540938844	6.04E-08	2.68E-06	7.902756866
BIN3	0.339597758	2.874630954	5.540278006	6.06E-08	2.68E-06	7.899471823
CCDC174	0.267250606	3.507721907	5.538048268	6.13E-08	2.71E-06	7.888390136
RNPEP	0.296591413	6.254726928	5.53742432	6.15E-08	2.72E-06	7.885289811
RFC1	0.398860262	4.573524459	5.537404677	6.15E-08	2.72E-06	7.885192209
CWH43	-2.304066677	1.523645192	-5.53725776	6.16E-08	2.72E-06	7.884462243
ORC4	0.33471386	2.864410962	5.536870953	6.17E-08	2.72E-06	7.882540435
DHX37	0.345279585	4.069098667	5.53672958	6.17E-08	2.72E-06	7.881838068
TTC31	0.31974694	3.552606869	5.53656509	6.18E-08	2.72E-06	7.881020867
CCT3	0.275017251	8.011527985	5.535561277	6.21E-08	2.73E-06	7.87603429
DDX39A	0.355494645	6.141575488	5.534735071	6.24E-08	2.74E-06	7.871930555
DNAH11	1.242829194	-3.179672088	5.53468974	6.24E-08	2.74E-06	7.871705417
ZNF497	0.564922214	-0.302234149	5.534410774	6.25E-08	2.74E-06	7.870319929
GATAD2B	0.406179824	3.95453948	5.533760459	6.27E-08	2.75E-06	7.867090356
AC009005.1	1.075198119	0.079827259	5.533368235	6.28E-08	2.75E-06	7.865142657
UBQLN4	0.319655274	5.372807209	5.53319437	6.29E-08	2.75E-06	7.864279319
INTS14	0.313780242	4.823899634	5.532680281	6.31E-08	2.76E-06	7.861726707
KRT10	-1.377178835	8.143200267	-5.53182119	6.33E-08	2.77E-06	7.857461495
NAF1	0.407006467	2.534045355	5.531607959	6.34E-08	2.77E-06	7.856402933
44261	0.410150988	4.856068882	5.531451537	6.35E-08	2.77E-06	7.855626413
NUPL2	0.369509169	3.670070569	5.531417725	6.35E-08	2.77E-06	7.855458561
MYO19	0.372317183	3.928350113	5.531146889	6.36E-08	2.77E-06	7.854114111
TTC32	0.553087974	2.414373336	5.531045541	6.36E-08	2.77E-06	7.85361103
TBC1D24	0.423049581	1.789011346	5.530383393	6.38E-08	2.78E-06	7.850324357
IER3IP1	0.357639221	4.854093469	5.530094414	6.39E-08	2.78E-06	7.848890067
TRA2B	0.339546647	5.148359095	5.528688569	6.44E-08	2.80E-06	7.841913324
ZMIZ2	0.371412821	5.161711894	5.527933384	6.46E-08	2.81E-06	7.838166204
NCL	0.345917553	8.281728721	5.527727417	6.47E-08	2.81E-06	7.8371443
NOL11	0.315032033	5.133942069	5.526643802	6.51E-08	2.82E-06	7.831768463
PM20D2	0.615770559	3.328354099	5.526403816	6.52E-08	2.82E-06	7.830578006
AMMECR1L	0.336725764	4.419798611	5.526088184	6.53E-08	2.82E-06	7.829012368
COX10	0.32414522	4.095555007	5.52573259	6.54E-08	2.83E-06	7.827248597
RSBN1L	0.444225235	3.230779041	5.523699861	6.61E-08	2.86E-06	7.81716793
VPS37A	0.36191965	3.533974998	5.523365687	6.62E-08	2.86E-06	7.815510996
SREBF1	0.478763953	5.849166176	5.522287327	6.66E-08	2.87E-06	7.810164736
PDE12	0.333035485	2.956342084	5.52210668	6.66E-08	2.87E-06	7.809269219
SLC25A36	0.484523707	3.786869626	5.52092822	6.71E-08	2.89E-06	7.803427836
ANKRD36C	0.769068246	-1.683330521	5.52072038	6.71E-08	2.89E-06	7.802397721
PISD	0.336939169	4.330186492	5.520326329	6.73E-08	2.89E-06	7.800444788
MGME1	0.410917887	5.312366477	5.519343236	6.76E-08	2.90E-06	7.795573033
CHMP7	0.315883982	4.555792525	5.518617907	6.79E-08	2.91E-06	7.7919791
ANKAR	0.516811089	-1.075598778	5.517327214	6.83E-08	2.93E-06	7.785584823
RAI1	0.491948953	4.235271015	5.516655592	6.86E-08	2.94E-06	7.782257998
ZNF670	0.532736914	1.762184184	5.516612767	6.86E-08	2.94E-06	7.782045879
IGFALS	1.43072196	-3.889283138	5.516106191	6.88E-08	2.94E-06	7.779536839
AK2	0.282080462	6.051363253	5.515933944	6.88E-08	2.94E-06	7.778683755
ANP32B	0.369058829	8.316627865	5.515270425	6.91E-08	2.95E-06	7.77539776
TSN	0.307992692	5.937129388	5.514860673	6.92E-08	2.96E-06	7.773368679
CD3EAP	0.398344591	2.936983384	5.51462676	6.93E-08	2.96E-06	7.772210401
CCDC142	0.412868691	1.754828397	5.514342006	6.94E-08	2.96E-06	7.770800431
YTHDC1	0.303299322	4.818528327	5.514199676	6.95E-08	2.96E-06	7.770095702
SRRM5	0.716147628	-1.188137196	5.513837079	6.96E-08	2.96E-06	7.768300412
CCT8	0.273177809	7.30344846	5.513777548	6.96E-08	2.96E-06	7.768005673
FOXA1	1.535742773	0.734452174	5.512079768	7.02E-08	2.98E-06	7.759601015
ITPKA	0.828429001	0.993029022	5.511882067	7.03E-08	2.99E-06	7.758622464
C1orf43	0.284294775	7.596608904	5.51133392	7.05E-08	2.99E-06	7.755909469
EFTUD2	0.28673261	5.413791439	5.511207976	7.05E-08	2.99E-06	7.755286153
PHF8	0.489677662	3.194370677	5.511138582	7.06E-08	2.99E-06	7.754942718
IQCC	0.500727426	1.904950033	5.509368579	7.12E-08	3.02E-06	7.746184066
LBX2	0.653463446	-0.253135155	5.508128501	7.17E-08	3.03E-06	7.740049083
EP400	0.410348496	3.258005916	5.507729126	7.18E-08	3.04E-06	7.738073518
BPIFC	-2.006296092	0.288680929	-5.506921645	7.21E-08	3.05E-06	7.734079559
SNRPE	0.406896143	6.369169048	5.506786721	7.22E-08	3.05E-06	7.733412249
ZNF669	0.475735092	2.311307376	5.506407783	7.23E-08	3.05E-06	7.731538152
GABPB1	0.310807138	2.830128217	5.506239255	7.24E-08	3.05E-06	7.73070471
BUB3	0.313800498	5.224417932	5.505914431	7.25E-08	3.05E-06	7.729098367
HNRNPAB	0.30688511	7.811466884	5.505184755	7.28E-08	3.06E-06	7.72549022
ARHGEF39	0.620577832	1.553964907	5.502732902	7.37E-08	3.10E-06	7.713369052
SPC24	0.569645322	3.705790158	5.500402714	7.46E-08	3.14E-06	7.701853522
AFMID	0.413841773	3.708111617	5.49749457	7.58E-08	3.18E-06	7.68748749
INTS7	0.358922706	4.172628078	5.495505369	7.66E-08	3.21E-06	7.677664621
HNRNPC	0.277527089	7.310902854	5.495364983	7.66E-08	3.21E-06	7.676971495
PARS2	0.371452658	2.806700136	5.494751869	7.69E-08	3.22E-06	7.673944537
DGCR8	0.328064923	3.839807161	5.494105662	7.71E-08	3.23E-06	7.670754503
GPATCH2	0.372518554	2.538031847	5.494104416	7.71E-08	3.23E-06	7.670748352
AC135977.1	0.681161415	-0.638530257	5.493452099	7.74E-08	3.23E-06	7.667528479
RXYLT1	0.350240941	2.491359445	5.493403014	7.74E-08	3.23E-06	7.667286203
PACRGL	0.384558104	2.348560075	5.492483157	7.78E-08	3.25E-06	7.662746309
C1orf53	0.50640499	2.862971869	5.490123023	7.87E-08	3.28E-06	7.651100912
ZNF628	0.362972546	2.759267744	5.489812396	7.89E-08	3.29E-06	7.649568524
AARS2	0.333805321	3.735632758	5.489448246	7.90E-08	3.29E-06	7.647772188
PHF14	0.322156823	3.776246818	5.488292031	7.95E-08	3.31E-06	7.642069284
SIN3A	0.391053046	4.016957802	5.487797578	7.97E-08	3.31E-06	7.639630759
SNX27	0.405340791	3.820756318	5.486706257	8.01E-08	3.33E-06	7.634249262
RBBP4	0.393158385	5.117442245	5.486480157	8.02E-08	3.33E-06	7.633134435
HADH	0.394979703	5.179848232	5.486312801	8.03E-08	3.33E-06	7.63230928
MRPL4	0.324065991	5.472692799	5.486041497	8.04E-08	3.33E-06	7.630971647
ERCC3	0.321498493	4.259839382	5.485856696	8.05E-08	3.33E-06	7.630060543
AC012498.1	1.532873938	-1.797921703	5.484616915	8.10E-08	3.35E-06	7.623948834
EZH2	0.505544519	3.917829938	5.483482699	8.15E-08	3.37E-06	7.618358535
TOR3A	0.411667855	5.025454573	5.480852628	8.26E-08	3.41E-06	7.605399208
SNHG16	0.344585141	3.943115762	5.479489081	8.32E-08	3.44E-06	7.598682545
TP53BP2	0.431488936	4.453581772	5.478831652	8.35E-08	3.44E-06	7.595444631
C1orf109	0.503990153	3.232663225	5.477507652	8.41E-08	3.47E-06	7.588924765
LMNTD2	0.623047893	0.696627871	5.476357084	8.46E-08	3.48E-06	7.583260005
PRKX	0.639122096	3.883303051	5.47578912	8.48E-08	3.49E-06	7.580464031
SMN1	0.377130965	1.943468108	5.475304606	8.50E-08	3.50E-06	7.578079055
ANKRD65	0.869692125	3.411944119	5.475266717	8.50E-08	3.50E-06	7.577892558
PRPF3	0.328535274	4.272939449	5.474731214	8.53E-08	3.50E-06	7.575256817
RRP15	0.318212835	3.187548117	5.473188337	8.60E-08	3.53E-06	7.567663983
ZFAND1	0.37169344	4.330475399	5.472693612	8.62E-08	3.54E-06	7.565229714
U2SURP	0.419461311	4.758719114	5.470971182	8.70E-08	3.56E-06	7.556756008
NACC1	0.319748325	6.134478896	5.469989362	8.74E-08	3.58E-06	7.551926822
CFAP53	0.742875005	0.613491347	5.469867685	8.75E-08	3.58E-06	7.551328387
ZBTB45	0.313001698	3.649674089	5.468742142	8.80E-08	3.60E-06	7.545793278
RNASEH2B	0.399510403	2.720204292	5.467729682	8.84E-08	3.61E-06	7.540815087
ZC3H3	0.337662834	5.035770413	5.467690795	8.85E-08	3.61E-06	7.540623898
SPATA5L1	0.330110815	3.350868864	5.466605345	8.90E-08	3.63E-06	7.535287709
ZC3H11A	0.362470913	5.143719547	5.465486144	8.95E-08	3.65E-06	7.529786523
DDIAS	0.584088089	2.510684952	5.464781441	8.98E-08	3.66E-06	7.526323191
PPP1R16A	0.473479078	3.318295625	5.46313363	9.06E-08	3.69E-06	7.518226318
ECD	0.289095568	4.509255181	5.463015739	9.06E-08	3.69E-06	7.517647117
OLMALINC	0.583405968	1.708233187	5.461971599	9.11E-08	3.70E-06	7.512517657
WHAMM	0.300648708	3.128379775	5.461011836	9.16E-08	3.72E-06	7.507803432
LRRC56	0.629934603	1.58571996	5.461005707	9.16E-08	3.72E-06	7.507773328
WDR18	0.371348665	5.733029486	5.46078798	9.17E-08	3.72E-06	7.506703985
AC012313.1	0.44360139	2.054848048	5.460141403	9.20E-08	3.73E-06	7.503528583
FBXO22	0.308303211	2.729463664	5.458854416	9.26E-08	3.75E-06	7.497209004
CBX4	0.373244661	5.106796443	5.458616149	9.27E-08	3.75E-06	7.496039165
NFYB	0.360559179	3.63914486	5.458221473	9.29E-08	3.76E-06	7.494101482
TTF1	0.368174161	3.912079787	5.457907985	9.31E-08	3.76E-06	7.492562476
RHPN2	0.71607165	2.07160581	5.456387938	9.38E-08	3.79E-06	7.485101171
TBX6	0.825388467	1.388476743	5.455632802	9.42E-08	3.80E-06	7.481395157
LACTB2	0.436399731	4.237137608	5.455244218	9.43E-08	3.80E-06	7.47948825
LSM12	0.326707686	3.53559486	5.454609657	9.47E-08	3.81E-06	7.476374502
AC007098.1	0.967858066	-0.317183144	5.453135489	9.54E-08	3.84E-06	7.469142026
HGH1	0.36518207	5.145856498	5.452349015	9.58E-08	3.85E-06	7.465284142
MYPOP	0.336103431	3.719518539	5.45007505	9.69E-08	3.89E-06	7.454132291
VEGFA	0.602369266	4.541875632	5.450028253	9.69E-08	3.89E-06	7.453902835
SP1	0.377972959	5.287313338	5.449697122	9.71E-08	3.89E-06	7.452279258
HDGFL2	0.351386849	5.306078758	5.449594959	9.71E-08	3.89E-06	7.451778355
ZNF740	0.373999081	3.33965235	5.449567893	9.72E-08	3.89E-06	7.45164565
RPP40	0.394851777	3.745621406	5.44892264	9.75E-08	3.91E-06	7.448482194
PPP2R2A	0.351470916	4.553281013	5.447924369	9.80E-08	3.92E-06	7.443588622
LSM1	0.382290131	5.05901821	5.446930112	9.85E-08	3.94E-06	7.438715471
GLE1	0.379189205	5.395129207	5.44690355	9.85E-08	3.94E-06	7.438585295
MIPEP	0.34744606	3.762076676	5.44660834	9.87E-08	3.94E-06	7.437138532
ZDHHC11	1.097086876	-1.514425872	5.445779117	9.91E-08	3.95E-06	7.43307503
ZBTB42	0.452937274	3.127893216	5.445288794	9.93E-08	3.96E-06	7.430672512
MRPS2	0.375319981	6.006000205	5.442278491	1.01E-07	4.02E-06	7.415926365
STRN4	0.270314401	5.3391413	5.442100582	1.01E-07	4.02E-06	7.415055082
DNAJC9	0.448996008	4.137409451	5.44185537	1.01E-07	4.02E-06	7.413854228
DMRTA2	2.54127279	-3.382672042	5.441704201	1.01E-07	4.02E-06	7.413113946
PCNA	0.446145292	8.050333376	5.441256868	1.01E-07	4.03E-06	7.410923434
PEX5	0.38438282	4.548259032	5.440892218	1.02E-07	4.04E-06	7.409137917
PHIP	0.44096781	3.254792739	5.440668288	1.02E-07	4.04E-06	7.408041492
SIRT5	0.387452602	2.797975734	5.440567048	1.02E-07	4.04E-06	7.407545799
LUC7L2	0.308041934	3.828945293	5.439947986	1.02E-07	4.05E-06	7.404514931
CHAC2	0.516923683	3.109215561	5.439312983	1.02E-07	4.06E-06	7.401406316
AHCY	0.400468315	7.235711483	5.439007592	1.03E-07	4.06E-06	7.399911401
ZNF77	0.465397719	1.887231209	5.438733359	1.03E-07	4.06E-06	7.398569068
MELK	0.576253411	4.851174257	5.436516073	1.04E-07	4.11E-06	7.387717835
AIMP1	0.245280731	5.413270215	5.433264019	1.06E-07	4.17E-06	7.371809217
EPS15L1	0.285627525	3.896021535	5.432620839	1.06E-07	4.18E-06	7.36866381
ARV1	0.349256388	4.389340024	5.431964125	1.06E-07	4.20E-06	7.365452535
PAM16	0.369473659	2.9674082	5.428994229	1.08E-07	4.26E-06	7.350934057
LIPT1	0.35637328	1.886383933	5.428560939	1.08E-07	4.26E-06	7.348816454
ZNF473	0.414372136	2.150213267	5.426170968	1.10E-07	4.31E-06	7.33713857
H2AFX	0.464522385	6.712066692	5.425075095	1.10E-07	4.33E-06	7.331785353
LINC01123	0.682592837	-1.485994182	5.425047985	1.10E-07	4.33E-06	7.331652935
VDAC3	0.388277243	6.115080095	5.424312715	1.11E-07	4.35E-06	7.328061743
SNAP47	0.33253155	3.791577499	5.423979909	1.11E-07	4.35E-06	7.326436392
ZNF18	0.340402607	3.11461318	5.423946476	1.11E-07	4.35E-06	7.326273121
KLF16	0.347680752	5.020293692	5.423597711	1.11E-07	4.35E-06	7.324569926
DCAF17	0.437576022	2.640965959	5.423545433	1.11E-07	4.35E-06	7.324314634
TSEN54	0.32544921	4.716606805	5.42225095	1.12E-07	4.37E-06	7.317993887
UBXN2B	0.46554472	3.367146597	5.422225148	1.12E-07	4.37E-06	7.317867912
AP003392.4	0.642119329	0.347673449	5.420296217	1.13E-07	4.41E-06	7.308451635
PPP1R26	0.549662513	3.485716787	5.419414776	1.14E-07	4.43E-06	7.304149726
HMG20B	0.343238995	5.614366308	5.419063675	1.14E-07	4.44E-06	7.302436323
BCLAF1	0.31200271	4.813998208	5.418733788	1.14E-07	4.44E-06	7.300826532
ZNF318	0.492742001	3.238800363	5.418270709	1.14E-07	4.45E-06	7.298566929
CKS2	0.525623863	7.415192428	5.415684338	1.16E-07	4.50E-06	7.285949639
AC004156.1	0.29672922	5.470406521	5.415347451	1.16E-07	4.51E-06	7.284306553
ERI2	0.356747348	2.452202884	5.415111142	1.16E-07	4.51E-06	7.28315406
CLUAP1	0.505664924	2.442154028	5.414529357	1.16E-07	4.52E-06	7.280316841
AC073073.2	0.456323595	0.439447307	5.413250124	1.17E-07	4.55E-06	7.274079238
PUM2	0.354064793	5.706027904	5.412048717	1.18E-07	4.57E-06	7.268222246
SLC25A19	0.417362428	2.489203157	5.410910679	1.19E-07	4.60E-06	7.26267519
SEPHS1	0.318140211	4.961676222	5.408730798	1.20E-07	4.65E-06	7.252052681
HOXA13	1.718821159	-2.756482294	5.408502451	1.20E-07	4.65E-06	7.250940158
PSME4	0.324053746	5.15037028	5.406060722	1.22E-07	4.70E-06	7.239046348
BIVM	0.412158676	2.344177011	5.40419825	1.23E-07	4.74E-06	7.229977158
SNRPD1	0.376444535	5.129027551	5.4036932	1.23E-07	4.75E-06	7.227518298
AC099850.1	0.535517188	0.225594983	5.403681208	1.23E-07	4.75E-06	7.227459919
SOGA1	0.524074505	3.916383853	5.401737418	1.24E-07	4.80E-06	7.217998304
VWA8	0.462336876	3.125499308	5.400329191	1.25E-07	4.82E-06	7.211145389
TTLL4	0.393383694	3.049296589	5.400311318	1.25E-07	4.82E-06	7.211058421
GAS5	0.587426561	6.093311338	5.400089917	1.25E-07	4.83E-06	7.209981144
TMC4	1.009990108	3.462653783	5.399475373	1.26E-07	4.84E-06	7.206991143
SF3B3	0.337780377	5.613299041	5.399408003	1.26E-07	4.84E-06	7.206663381
BCL2L12	0.388438324	4.822496366	5.39861562	1.26E-07	4.85E-06	7.202808578
COASY	0.254288056	6.177172285	5.397817082	1.27E-07	4.87E-06	7.198924315
HNRNPA1L2	0.438739746	1.640419404	5.397338094	1.27E-07	4.88E-06	7.196594646
SFSWAP	0.275836172	3.607079324	5.396580971	1.28E-07	4.89E-06	7.192912556
TBL2	0.31480514	4.69626274	5.395926464	1.28E-07	4.91E-06	7.189729859
SF3B6	0.294705502	7.353159019	5.395402122	1.28E-07	4.91E-06	7.187180357
MITD1	0.357212961	3.227442516	5.395324179	1.28E-07	4.91E-06	7.186801395
RIF1	0.458324471	3.240041716	5.394267922	1.29E-07	4.94E-06	7.181666261
EIF1	0.254487786	8.751286872	5.394076726	1.29E-07	4.94E-06	7.180736825
AC105219.4	0.719006979	-0.305282804	5.392233666	1.31E-07	4.98E-06	7.171778825
HSPA9	0.314603369	7.239396066	5.391913753	1.31E-07	4.99E-06	7.170224185
DCAF7	0.39275297	5.501043995	5.389137236	1.33E-07	5.06E-06	7.156734737
TTC21B	0.489530544	1.888711044	5.388861553	1.33E-07	5.06E-06	7.155395677
RBM17	0.305266183	5.050424443	5.388472076	1.33E-07	5.07E-06	7.153503984
BRD9	0.367220454	3.634784639	5.387639923	1.34E-07	5.08E-06	7.149462601
RPP25	0.712251958	3.98551423	5.387309145	1.34E-07	5.09E-06	7.147856311
SNRNP40	0.305332541	5.105242983	5.385662757	1.35E-07	5.13E-06	7.139862517
ATG4D	0.341838851	5.00030755	5.384500974	1.36E-07	5.16E-06	7.134222881
OR2A1-AS1	0.752983529	0.095093131	5.383492932	1.36E-07	5.18E-06	7.129330378
SYMPK	0.285601054	4.933559024	5.38286867	1.37E-07	5.19E-06	7.126300929
PRIM2	0.432981772	3.350628761	5.382627196	1.37E-07	5.19E-06	7.125129169
AC068831.1	0.641239696	-1.911977064	5.38227623	1.37E-07	5.20E-06	7.123426176
TYW1	0.337825867	3.603408808	5.381744674	1.38E-07	5.21E-06	7.120847084
KIAA1522	0.436822566	6.819204099	5.381518267	1.38E-07	5.21E-06	7.119748628
RAD21	0.429885789	6.864862238	5.38151266	1.38E-07	5.21E-06	7.119721426
CHRAC1	0.361391283	5.375665669	5.380089284	1.39E-07	5.24E-06	7.112816554
LINC01503	0.603228063	4.316439892	5.379749388	1.39E-07	5.25E-06	7.11116793
NFATC2IP	0.300005259	4.500379772	5.378408875	1.40E-07	5.28E-06	7.104666774
PIGX	0.478340926	4.461150014	5.378017195	1.40E-07	5.29E-06	7.102767481
FNBP4	0.407561763	3.966509052	5.377938077	1.40E-07	5.29E-06	7.102383845
PATZ1	0.552393213	3.37806428	5.377807746	1.41E-07	5.29E-06	7.10175189
MSL2	0.443231971	4.369212468	5.377601595	1.41E-07	5.29E-06	7.100752325
AC008443.1	0.565389517	-0.059646522	5.37753232	1.41E-07	5.29E-06	7.100416436
MRPS35	0.308877676	6.334845907	5.377361075	1.41E-07	5.29E-06	7.099586153
SNAPIN	0.313586413	5.636403678	5.37714302	1.41E-07	5.29E-06	7.098528943
CTDSPL2	0.453946	3.309086268	5.376947138	1.41E-07	5.29E-06	7.097579264
WDSUB1	0.452106498	2.991773596	5.376791249	1.41E-07	5.29E-06	7.096823505
AC036214.2	0.466093196	1.201650249	5.376279093	1.42E-07	5.30E-06	7.094340658
ANKMY2	0.420912493	3.669912059	5.375337711	1.42E-07	5.33E-06	7.089777521
CKAP5	0.433851479	5.516452386	5.375027106	1.43E-07	5.33E-06	7.088272083
RAVER2	0.58226092	2.699656433	5.374588761	1.43E-07	5.34E-06	7.086147635
GAL3ST2	2.036740383	-3.816579011	5.372691011	1.44E-07	5.39E-06	7.076951836
OMA1	0.348976286	2.983358288	5.372229421	1.45E-07	5.40E-06	7.07471555
KDM2B	0.331038843	2.984802122	5.371817855	1.45E-07	5.40E-06	7.072721758
PTCH1	0.76847985	0.345936486	5.369056523	1.47E-07	5.48E-06	7.059348051
ACTR3B	0.475131694	0.947471185	5.368167208	1.48E-07	5.50E-06	7.055042144
AURKB	0.553067012	5.31684255	5.367966317	1.48E-07	5.50E-06	7.054069548
GINS2	0.548763083	4.089882042	5.366417624	1.49E-07	5.54E-06	7.046572708
GFM1	0.400770357	4.341186998	5.366235793	1.49E-07	5.54E-06	7.045692634
ASH1L-AS1	0.490429166	1.656296924	5.365739462	1.49E-07	5.55E-06	7.043290471
COA1	0.361379273	2.92030359	5.364999717	1.50E-07	5.57E-06	7.039710571
NPRL3	0.325973799	4.066490022	5.364694495	1.50E-07	5.57E-06	7.038233608
SNX25	0.399798504	2.686367372	5.364156728	1.51E-07	5.59E-06	7.035631542
PUS1	0.360387506	3.918977375	5.363938837	1.51E-07	5.59E-06	7.034577304
DEDD	0.238043	5.339930011	5.363453281	1.51E-07	5.60E-06	7.032228135
EIF4BP7	0.359440745	2.044327125	5.363085121	1.52E-07	5.61E-06	7.03044706
FLYWCH1	0.348958682	4.014424269	5.362556587	1.52E-07	5.62E-06	7.027890308
HEATR4	0.689101575	-1.641153153	5.361508608	1.53E-07	5.64E-06	7.022821397
HNRNPLL	0.327635915	3.816948782	5.361178989	1.53E-07	5.65E-06	7.021227255
TRAPPC12	0.261280142	3.46508683	5.360554562	1.53E-07	5.66E-06	7.018207556
DDX50	0.295011097	5.455120684	5.360277563	1.54E-07	5.66E-06	7.016868095
RMI2	0.590157111	4.185659959	5.3602685	1.54E-07	5.66E-06	7.016824271
NACA	0.231056874	7.418892697	5.360202	1.54E-07	5.66E-06	7.016502712
IFI16	0.382374262	7.224960489	5.36004244	1.54E-07	5.66E-06	7.015731176
ZNF696	0.459253078	2.293994544	5.358532306	1.55E-07	5.70E-06	7.00843004
MYCBP	0.272546713	4.593300058	5.357214834	1.56E-07	5.74E-06	7.002061789
SRCAP	0.293281814	5.13458922	5.355558314	1.57E-07	5.78E-06	6.994056556
HEBP1	0.306748301	4.693277023	5.354759877	1.58E-07	5.80E-06	6.990198805
HLCS	0.455320664	2.778196928	5.353195389	1.59E-07	5.84E-06	6.982641181
CENPC	0.418744926	2.245012484	5.352715198	1.60E-07	5.85E-06	6.980321876
CDSN	-2.162888539	0.367640491	-5.352338046	1.60E-07	5.86E-06	6.978500371
CEP55	0.525111142	5.348901567	5.3518074	1.60E-07	5.87E-06	6.975937728
NARS	0.333658348	6.389962908	5.351603235	1.61E-07	5.88E-06	6.974951815
POLR2H	0.440094372	5.494252095	5.34861525	1.63E-07	5.96E-06	6.960526422
CDC20	0.494995107	7.0270706	5.348222593	1.63E-07	5.97E-06	6.958631257
MAU2	0.359584237	3.793034895	5.348204073	1.63E-07	5.97E-06	6.958541873
CCT6P1	0.557216064	1.878003078	5.347049144	1.64E-07	6.00E-06	6.952968285
TRMT61B	0.425038873	3.811660861	5.346920356	1.65E-07	6.00E-06	6.952346824
HOTTIP	1.586073481	-6.899345767	5.346675723	1.65E-07	6.00E-06	6.9511664
POC1A	0.432393693	3.916828582	5.346542119	1.65E-07	6.00E-06	6.950521744
SETD2	0.413919243	4.080547955	5.345877783	1.65E-07	6.02E-06	6.947316429
TULP3	0.43343998	4.36338241	5.342393166	1.68E-07	6.12E-06	6.930509199
SPRTN	0.348327262	2.885242058	5.342017989	1.69E-07	6.13E-06	6.928700171
BAZ1B	0.418874398	5.458256574	5.336978324	1.73E-07	6.28E-06	6.904410275
RPL41	0.312605827	8.985580541	5.33675841	1.73E-07	6.29E-06	6.903350788
PPP1CC	0.264274752	5.878154253	5.335686349	1.74E-07	6.32E-06	6.898186396
RUVBL1	0.365121994	5.075468544	5.335480624	1.74E-07	6.32E-06	6.897195464
MCTP2	0.451121918	2.072059472	5.334804019	1.75E-07	6.34E-06	6.893936641
MEPCE	0.380410994	5.748584108	5.334679463	1.75E-07	6.34E-06	6.893336764
ARHGAP23	0.486619395	5.694212157	5.333312264	1.76E-07	6.38E-06	6.886752931
KRT2	-2.12880375	-0.356470523	-5.33232974	1.77E-07	6.41E-06	6.882022402
ZNF397	0.44420954	2.077340861	5.332017962	1.77E-07	6.41E-06	6.880521445
SPDYE12P	0.478093359	0.900446752	5.331239407	1.78E-07	6.43E-06	6.876773665
TOE1	0.354109513	3.489832285	5.329830941	1.79E-07	6.47E-06	6.869994813
DDX52	0.299948478	3.631093344	5.329474192	1.80E-07	6.48E-06	6.868278042
C5orf22	0.406001592	4.160650289	5.329027255	1.80E-07	6.49E-06	6.8661274
CLPTM1	0.269467196	6.365553293	5.328368335	1.81E-07	6.51E-06	6.862956985
ERVMER34-1	0.88863053	2.537293145	5.328027946	1.81E-07	6.52E-06	6.861319321
PMPCB	0.312278109	4.809824651	5.327708088	1.81E-07	6.52E-06	6.859780513
EARS2	0.335842833	3.790637876	5.32766776	1.81E-07	6.52E-06	6.859586506
CNTRL	0.543630369	2.523223239	5.326058772	1.83E-07	6.57E-06	6.851847042
GATAD2A	0.279069455	5.519747302	5.325988363	1.83E-07	6.57E-06	6.851508413
TBC1D30	0.778854502	0.018603312	5.32459859	1.84E-07	6.61E-06	6.844825068
TBC1D4	0.547241873	3.779851766	5.324556746	1.84E-07	6.61E-06	6.844623864
KEAP1	0.317928443	6.318913751	5.32359685	1.85E-07	6.63E-06	6.840008663
PIDD1	0.466133229	2.774885427	5.323101924	1.86E-07	6.65E-06	6.837629321
TIPRL	0.276280465	5.462277902	5.321877276	1.87E-07	6.68E-06	6.831742666
MLLT6	0.44211432	4.28931911	5.321736673	1.87E-07	6.68E-06	6.831066883
NKRF	0.347619389	3.41079285	5.320383921	1.88E-07	6.73E-06	6.824565929
CEP95	0.405292113	2.680861857	5.319935093	1.89E-07	6.74E-06	6.822409289
OXNAD1	0.307688467	2.025221301	5.319383877	1.89E-07	6.75E-06	6.819760883
NIPSNAP1	0.376110789	5.827646775	5.317925382	1.91E-07	6.79E-06	6.812754425
MSTO2P	0.580816539	0.888850565	5.317801934	1.91E-07	6.79E-06	6.812161469
ZFP62	0.412376462	3.229489142	5.317799052	1.91E-07	6.79E-06	6.812147626
DDX31	0.331492948	3.467242569	5.317297099	1.91E-07	6.81E-06	6.809736718
EXOSC9	0.334214309	4.004533799	5.316594409	1.92E-07	6.83E-06	6.80636198
SMG7-AS1	0.679222728	-1.919354286	5.316311231	1.92E-07	6.83E-06	6.805002098
HMGB2	0.514182208	6.643058158	5.315807729	1.93E-07	6.84E-06	6.802584318
FUBP1	0.388091066	5.448008456	5.315232016	1.93E-07	6.86E-06	6.799820026
CCDC34	0.534587921	3.249337219	5.314855207	1.94E-07	6.87E-06	6.798010912
TTC28-AS1	0.483564878	0.804393033	5.3137936	1.95E-07	6.90E-06	6.792914562
TERF2	0.275824309	4.08708307	5.313708159	1.95E-07	6.90E-06	6.792504432
MRPS14	0.273376241	4.340696513	5.31360534	1.95E-07	6.90E-06	6.792010888
MDM1	0.585898994	1.319924596	5.313364321	1.95E-07	6.90E-06	6.790854009
OTUD7B	0.388270805	2.868642308	5.312698763	1.96E-07	6.92E-06	6.787659585
PBX2	0.321039113	5.042010964	5.311500345	1.97E-07	6.96E-06	6.781908489
LRRC58	0.432216178	4.534406559	5.309748224	1.99E-07	7.02E-06	6.773502193
FOXRED1	0.377484569	3.484979744	5.309626386	1.99E-07	7.02E-06	6.772917728
RAD1	0.40024496	3.527507308	5.308935555	2.00E-07	7.04E-06	6.769603977
ADAM15	0.304408972	6.402579597	5.308302128	2.00E-07	7.06E-06	6.766565899
ZNF124	0.56104035	0.417451052	5.306167636	2.02E-07	7.13E-06	6.756330582
LDHB	0.534532216	8.045265335	5.306015393	2.03E-07	7.13E-06	6.755600674
CDC123	0.296666773	6.299534526	5.305521075	2.03E-07	7.14E-06	6.753230876
PRPSAP1	0.33936791	4.009369302	5.305391219	2.03E-07	7.14E-06	6.752608363
GCLC	0.676379307	4.557810659	5.305119386	2.03E-07	7.15E-06	6.751305279
MAP1S	0.4567081	3.971447239	5.304837056	2.04E-07	7.15E-06	6.749951939
INO80	0.349616334	4.025813052	5.304618206	2.04E-07	7.16E-06	6.748902928
ANLN	0.594742082	5.34992539	5.30439236	2.04E-07	7.16E-06	6.74782042
HDAC2	0.310743492	4.262393392	5.304226051	2.04E-07	7.16E-06	6.747023302
NELFCD	0.330373293	5.341944323	5.303464828	2.05E-07	7.18E-06	6.743375052
FAM98B	0.316648624	3.911053606	5.301591089	2.07E-07	7.25E-06	6.734396819
ZNF584	0.340933895	2.950405684	5.301461578	2.07E-07	7.25E-06	6.733776349
PAPOLG	0.40959518	2.744943313	5.300831147	2.08E-07	7.27E-06	6.730756232
ANKRD36B	0.634176113	-1.699073706	5.299951937	2.09E-07	7.29E-06	6.726544829
VARS	0.326319589	5.912258322	5.299624166	2.09E-07	7.30E-06	6.724974962
MRPS18A	0.262552237	5.659194761	5.298117586	2.11E-07	7.35E-06	6.717760212
ATP23	0.358337078	3.56777611	5.296915957	2.12E-07	7.39E-06	6.712007057
ZNF324	0.296983583	2.503282311	5.295560746	2.14E-07	7.44E-06	6.705519909
PRR19	0.552487621	0.949725972	5.295138303	2.14E-07	7.45E-06	6.703498037
FOXRED2	0.666185908	3.888199493	5.29484603	2.14E-07	7.46E-06	6.702099255
PHF6	0.438550345	3.293798116	5.29441965	2.15E-07	7.47E-06	6.700058775
LNCOC1	0.75026226	-2.280910716	5.294250141	2.15E-07	7.47E-06	6.699247611
KIF20B	0.514093897	3.184948834	5.294186747	2.15E-07	7.47E-06	6.698944252
WDR12	0.359156741	3.289139516	5.294117448	2.15E-07	7.47E-06	6.69861264
PHF13	0.338877067	4.794539451	5.293447022	2.16E-07	7.49E-06	6.695404691
OBSCN-AS1	0.828171251	-1.380207417	5.292514773	2.17E-07	7.52E-06	6.690944498
LRRC57	0.352625111	2.909055093	5.292432006	2.17E-07	7.52E-06	6.690548544
TCEA1	0.375164092	5.531497589	5.292070184	2.17E-07	7.52E-06	6.688817667
MAP3K13	0.434104353	3.259499444	5.291940735	2.17E-07	7.52E-06	6.688198439
KANSL3	0.342364436	3.943917516	5.29179823	2.18E-07	7.52E-06	6.687516768
DNAJC21	0.35153055	4.262190073	5.291737917	2.18E-07	7.52E-06	6.687228264
APCDD1L-DT	-1.313789455	-0.391987762	-5.290871012	2.19E-07	7.55E-06	6.683081809
SMARCE1	0.292280399	3.750893399	5.29061114	2.19E-07	7.56E-06	6.68183894
AC073869.1	0.496571054	2.972116289	5.290514195	2.19E-07	7.56E-06	6.681375299
NABP2	0.30671491	5.494005143	5.28915417	2.21E-07	7.60E-06	6.674871753
TRIT1	0.350878144	4.637484999	5.288703731	2.21E-07	7.62E-06	6.672718092
JPT2	0.310357663	6.748674045	5.288445307	2.21E-07	7.62E-06	6.671482577
IQANK1	0.582227002	5.242131329	5.288427866	2.21E-07	7.62E-06	6.671399194
FBXL14	0.633190936	3.193235859	5.28756296	2.22E-07	7.64E-06	6.667264485
ZNF7	0.351594367	2.528665914	5.287093497	2.23E-07	7.66E-06	6.665020441
HAX1	0.259003589	6.427890454	5.286261411	2.24E-07	7.69E-06	6.661043467
RANBP1	0.399206697	5.889291319	5.28606607	2.24E-07	7.69E-06	6.660109904
UBIAD1	0.319699353	3.677604648	5.285566383	2.25E-07	7.70E-06	6.657721969
PIRT	-1.633596836	-7.58849934	-5.285477826	2.25E-07	7.70E-06	6.657298785
TIMM50	0.298589081	4.629507687	5.284984713	2.25E-07	7.72E-06	6.654942486
ZWILCH	0.41767134	3.927788191	5.284380477	2.26E-07	7.73E-06	6.652055444
TRMT2A	0.343485409	4.520606459	5.284141905	2.26E-07	7.74E-06	6.650915622
LRTOMT	0.496295288	1.214494976	5.283254805	2.27E-07	7.77E-06	6.646677722
AL121790.2	2.228984212	-4.154782754	5.283218922	2.27E-07	7.77E-06	6.646506314
THAP10	0.511007115	1.36345623	5.282561416	2.28E-07	7.79E-06	6.643365648
ZNF672	0.343240078	4.681134461	5.282432994	2.28E-07	7.79E-06	6.642752265
EXOSC5	0.367264981	5.450465624	5.282296144	2.28E-07	7.79E-06	6.642098639
NOL9	0.317347349	3.517220899	5.280120855	2.31E-07	7.87E-06	6.631710874
TUBG1	0.276416862	6.238855145	5.279944258	2.31E-07	7.87E-06	6.630867719
NCAPG	0.476375869	4.000597208	5.279907212	2.31E-07	7.87E-06	6.630690851
ZNF768	0.386631978	5.409420032	5.279275215	2.32E-07	7.89E-06	6.627673622
MCM8	0.514892544	2.725540407	5.278219073	2.33E-07	7.92E-06	6.62263216
SLC35B1	0.258176706	4.518535057	5.277822386	2.34E-07	7.94E-06	6.620738812
HYLS1	0.442417716	2.522602759	5.277510521	2.34E-07	7.94E-06	6.619250387
SLC9A8	0.389221047	3.056730046	5.276153525	2.35E-07	7.99E-06	6.612774798
NUDCD1	0.434540505	4.332303252	5.274997491	2.37E-07	8.03E-06	6.607259304
AP1AR	0.395197066	4.090305155	5.273803813	2.38E-07	8.08E-06	6.601565287
ABCC1	0.569096508	5.802174136	5.273597349	2.39E-07	8.08E-06	6.600580533
ASNS	0.589147247	4.083922172	5.273283469	2.39E-07	8.09E-06	6.599083507
CSTF1	0.27080067	4.374603841	5.272967313	2.39E-07	8.10E-06	6.597575708
CCNE1	0.459023153	3.62864695	5.272467166	2.40E-07	8.11E-06	6.595190574
RBM19	0.357493882	4.493266337	5.272191396	2.40E-07	8.12E-06	6.593875548
CELF1	0.288362064	4.992101865	5.271700183	2.41E-07	8.13E-06	6.591533311
ZBTB39	0.505780295	2.129308311	5.27147142	2.41E-07	8.14E-06	6.59044257
MIA3	0.366308736	3.989642702	5.268647628	2.45E-07	8.25E-06	6.576982036
LRRC41	0.302493016	5.039091949	5.265699213	2.48E-07	8.37E-06	6.562933948
TLK2	0.279481466	3.460962472	5.265454651	2.49E-07	8.37E-06	6.561769002
TIGD2	0.382642215	2.950286256	5.265448577	2.49E-07	8.37E-06	6.561740072
MRPS25	0.375542402	3.691468722	5.265305185	2.49E-07	8.37E-06	6.561057059
TCF20	0.424166093	4.953314431	5.264948109	2.49E-07	8.38E-06	6.559356285
NOP56	0.348367491	6.279577939	5.264549721	2.50E-07	8.39E-06	6.557458855
ZSCAN25	0.408848203	2.787406197	5.264548774	2.50E-07	8.39E-06	6.557454346
PPME1	0.408438908	4.698316646	5.264272738	2.50E-07	8.39E-06	6.55613972
GET4	0.318288382	1.144049336	5.264179168	2.50E-07	8.39E-06	6.555694105
CA14	0.557794152	-1.135415118	5.263814631	2.51E-07	8.40E-06	6.55395811
MKS1	0.326723987	3.119788154	5.263252674	2.51E-07	8.42E-06	6.551282163
PPP1R8	0.26875961	5.557003145	5.260809009	2.54E-07	8.52E-06	6.539648635
SLC4A1AP	0.257038033	4.389301205	5.259045478	2.57E-07	8.59E-06	6.531255851
TOP3A	0.343652186	3.641924501	5.258603803	2.57E-07	8.60E-06	6.529154254
LRP5	0.563666644	4.763306077	5.258079604	2.58E-07	8.62E-06	6.526660185
AC120114.1	0.845213423	-0.906108907	5.253702959	2.64E-07	8.81E-06	6.505844904
MTFR2	0.489087772	2.765308587	5.253526338	2.64E-07	8.81E-06	6.505005207
ZNF384	0.547934076	3.516849159	5.253269267	2.64E-07	8.82E-06	6.503783067
TRPV4	0.757044077	3.425680262	5.253162313	2.64E-07	8.82E-06	6.503274614
ZNF678	0.468155371	0.533934996	5.252992567	2.65E-07	8.82E-06	6.50246767
AC092811.1	2.069186244	-4.287768197	5.252866887	2.65E-07	8.82E-06	6.501870226
R3HDM2	0.33138902	3.891781814	5.252620508	2.65E-07	8.82E-06	6.50069904
GPN3	0.338952825	4.443178209	5.251642195	2.66E-07	8.86E-06	6.49604901
SUPT20H	0.384598148	2.926181686	5.25136433	2.67E-07	8.87E-06	6.49472842
DUX4L50	0.613834018	2.089732939	5.251239277	2.67E-07	8.87E-06	6.494134111
YBX1	0.304601952	9.683227223	5.249443175	2.69E-07	8.94E-06	6.4855995
RMND1	0.346193583	4.046614051	5.248811964	2.70E-07	8.97E-06	6.482600735
TRIM24	0.453102818	2.82456487	5.248644827	2.70E-07	8.97E-06	6.481806751
SCAMP3	0.27365286	6.414535486	5.247681351	2.72E-07	9.01E-06	6.477230169
ISOC1	0.412644161	4.414552194	5.24716932	2.72E-07	9.03E-06	6.474798272
MDM4	0.422945854	2.289326351	5.246601129	2.73E-07	9.04E-06	6.472099883
HMGB3	0.465786052	5.708733972	5.24652497	2.73E-07	9.04E-06	6.471738217
B4GALT4	0.595341044	3.71767258	5.246307779	2.74E-07	9.05E-06	6.470706833
AC009533.1	0.661584748	0.915112386	5.246061543	2.74E-07	9.05E-06	6.46953757
MPHOSPH10	0.301605944	4.753103877	5.2460336	2.74E-07	9.05E-06	6.469404882
SPIRE2	0.798446234	0.385386748	5.245214116	2.75E-07	9.08E-06	6.46551387
TBC1D10B	0.226481172	5.148856732	5.244980582	2.75E-07	9.09E-06	6.464405114
CLK3	0.248457883	2.543703458	5.243322719	2.78E-07	9.16E-06	6.456535241
MCAT	0.310687391	4.204944663	5.242533458	2.79E-07	9.19E-06	6.45278936
TMED8	0.387821683	3.158752769	5.24233262	2.79E-07	9.19E-06	6.451836247
GDF15	1.139263277	1.781555873	5.24233002	2.79E-07	9.19E-06	6.451823908
PARGP1	0.672207057	-0.389493196	5.239360605	2.83E-07	9.32E-06	6.437735624
PNLIPRP3	-2.036109201	1.807202943	-5.238782573	2.84E-07	9.34E-06	6.434993959
BROX	0.303857367	4.920397514	5.238587997	2.84E-07	9.34E-06	6.434071124
DCUN1D2	0.448421186	2.521920466	5.238539755	2.84E-07	9.34E-06	6.433842324
KHK	0.755321722	1.486066526	5.237790169	2.86E-07	9.37E-06	6.430287481
AC005839.1	0.416110633	-0.310252333	5.237591553	2.86E-07	9.37E-06	6.429345638
PLPP2	0.592186983	4.369587914	5.237485919	2.86E-07	9.37E-06	6.428844726
GEMIN5	0.398984913	3.80882349	5.236903644	2.87E-07	9.39E-06	6.426083775
UQCRH	0.32236976	7.873196641	5.235881451	2.88E-07	9.44E-06	6.421237508
SLC38A1	0.438900898	5.642494794	5.232772728	2.93E-07	9.58E-06	6.40650382
CEBPG	0.288472634	5.557639806	5.231348176	2.95E-07	9.64E-06	6.399754683
AL031282.2	0.66624773	-0.988867026	5.2312886	2.95E-07	9.64E-06	6.39947246
CCDC78	0.980846565	-1.159142625	5.231154863	2.95E-07	9.64E-06	6.39883894
RAVER1	0.603229718	3.851507071	5.230801638	2.96E-07	9.65E-06	6.397165749
NEIL3	0.601684196	2.232370239	5.230494934	2.96E-07	9.66E-06	6.395713003
SLTM	0.312871533	4.743113109	5.230169168	2.97E-07	9.67E-06	6.394170044
TMLHE	0.329850752	2.530245175	5.229871793	2.97E-07	9.68E-06	6.392761627
PUS7	0.443199799	4.217229487	5.229319429	2.98E-07	9.70E-06	6.39014572
E2F3	0.428644862	3.636296185	5.229037897	2.98E-07	9.71E-06	6.388812522
AC125232.1	0.556811998	0.796244583	5.228898595	2.99E-07	9.71E-06	6.388152878
AC092171.3	0.588361782	0.701685032	5.228660305	2.99E-07	9.72E-06	6.387024524
POLM	0.420055138	3.366442846	5.228412245	2.99E-07	9.72E-06	6.385849957
MIER2	0.278191498	4.38485745	5.228158437	3.00E-07	9.73E-06	6.384648217
CIP2A	0.531807366	3.328498619	5.227692242	3.00E-07	9.75E-06	6.382440995
TRPM2-AS	1.741615626	-1.126864267	5.227487637	3.01E-07	9.75E-06	6.381472333
VRK2	0.4484956	4.125054918	5.227130456	3.01E-07	9.76E-06	6.379781407
DTX2P1-UPK3BP1-PMS2P11	0.61796006	0.200067532	5.226779915	3.02E-07	9.77E-06	6.378122017
PRPF4	0.38870813	5.611743332	5.226715119	3.02E-07	9.77E-06	6.377815293
VMA21	0.331803793	4.958877861	5.226372358	3.02E-07	9.78E-06	6.376192836
PAK1IP1	0.364734348	5.236562378	5.225723257	3.03E-07	9.81E-06	6.373120567
AC008895.1	0.506074659	-2.168942175	5.224678989	3.05E-07	9.85E-06	6.368178609
RBM47	0.484408144	3.858204587	5.224606446	3.05E-07	9.85E-06	6.367835335
FAM120AOS	0.333738334	4.687172403	5.223406124	3.07E-07	9.90E-06	6.362155956
ARHGEF2	0.416582095	4.000040377	5.223021347	3.07E-07	9.92E-06	6.3603356
NCBP1	0.333218457	4.737210566	5.220972586	3.11E-07	1.00E-05	6.350644957
MINCR	0.677275139	1.914008754	5.219333613	3.13E-07	1.01E-05	6.342894933
DDX56	0.265768913	6.072319855	5.219157897	3.13E-07	1.01E-05	6.342064169
RABL2A	0.563177191	0.244371038	5.218891348	3.14E-07	1.01E-05	6.340804
CCDC24	0.546630594	2.773198873	5.218648121	3.14E-07	1.01E-05	6.339654138
RNF216	0.331429257	4.370055855	5.218619164	3.14E-07	1.01E-05	6.339517244
POLE3	0.368489313	6.80912449	5.217662758	3.16E-07	1.01E-05	6.334996275
MYBL2	0.513469306	6.425647564	5.217605593	3.16E-07	1.01E-05	6.334726076
ERCC5	0.303238039	3.084967887	5.216603494	3.17E-07	1.02E-05	6.329989914
NUP62	0.31405727	5.524370399	5.216248368	3.18E-07	1.02E-05	6.328311688
NUP58	0.394091499	3.712638244	5.214257392	3.21E-07	1.03E-05	6.318904681
CCT5	0.377884304	7.286789443	5.213314406	3.23E-07	1.03E-05	6.314450305
SBNO1	0.379512699	3.844117442	5.213061069	3.23E-07	1.03E-05	6.313253733
XPOT	0.404862506	5.595917835	5.212873843	3.23E-07	1.03E-05	6.312369454
AC107074.1	-2.030347593	-7.142445178	-5.212869716	3.23E-07	1.03E-05	6.312349962
ZNF57	0.379705515	2.789701407	5.211286862	3.26E-07	1.04E-05	6.304875123
KIF20A	0.570105767	4.710887674	5.211225475	3.26E-07	1.04E-05	6.304585268
UTP4	0.360550876	4.941159064	5.211009082	3.26E-07	1.04E-05	6.303563538
CENPS	0.467398223	2.039769227	5.210744463	3.27E-07	1.04E-05	6.302314148
AFTPH	0.289473314	4.235990013	5.210656811	3.27E-07	1.04E-05	6.301900316
PARN	0.290038686	5.26651281	5.209307387	3.29E-07	1.05E-05	6.295529997
KMT5C	0.432244879	2.439801518	5.208617979	3.30E-07	1.05E-05	6.292275998
WDR73	0.379774687	0.157416704	5.208237541	3.31E-07	1.05E-05	6.290480493
GGNBP2	0.284160771	4.189891606	5.206897458	3.33E-07	1.06E-05	6.28415676
LRRC47	0.251174837	5.457072168	5.204894102	3.37E-07	1.07E-05	6.274705673
APEX1	0.336583542	7.666490148	5.204825483	3.37E-07	1.07E-05	6.274382007
ALG8	0.405111852	4.463240604	5.204309381	3.38E-07	1.07E-05	6.271947757
GSK3A	0.221573351	5.708688112	5.203357902	3.39E-07	1.08E-05	6.267460544
OSGIN2	0.380264062	3.739998216	5.202840606	3.40E-07	1.08E-05	6.265021246
SLC39A11	0.372093643	4.286663268	5.201150437	3.43E-07	1.09E-05	6.257052731
ADH5	0.352487895	6.275023218	5.200646295	3.44E-07	1.09E-05	6.254676313
NSMF	0.408623895	4.95526148	5.200286691	3.44E-07	1.09E-05	6.252981335
FBXL19	0.341873301	4.775332219	5.199970562	3.45E-07	1.09E-05	6.251491361
AC118549.1	0.350394224	3.458005585	5.198968066	3.47E-07	1.10E-05	6.246766913
MBOAT7	0.31130226	5.430849045	5.198580026	3.47E-07	1.10E-05	6.244938413
CEP295	0.54598656	1.238286862	5.198326762	3.48E-07	1.10E-05	6.243745059
OTUD6B	0.421706281	3.412979526	5.197260769	3.50E-07	1.10E-05	6.238722743
NBR2	0.461194776	2.320826531	5.197059744	3.50E-07	1.10E-05	6.237775735
CAMK2G	0.324729192	3.94600908	5.195988632	3.52E-07	1.11E-05	6.232730351
GTPBP10	0.333348244	2.262951738	5.195643314	3.52E-07	1.11E-05	6.231103946
TMTC2	0.55530503	1.800745589	5.194189198	3.55E-07	1.12E-05	6.224256254
SCAF4	0.330621856	4.350665344	5.191863343	3.59E-07	1.13E-05	6.21330677
ACTR1B	0.365727153	5.655921132	5.191627194	3.60E-07	1.13E-05	6.212195282
SH2D4A	0.493721814	3.481815288	5.190119345	3.62E-07	1.14E-05	6.205099242
ZNF8	0.416661355	1.136936639	5.190019143	3.62E-07	1.14E-05	6.204627748
RNF220	0.259014011	4.237759205	5.189705481	3.63E-07	1.14E-05	6.203151878
MBOAT1	0.849281456	2.889776896	5.18962867	3.63E-07	1.14E-05	6.202790475
BRCC3	0.350259322	4.394967387	5.18915856	3.64E-07	1.14E-05	6.20057864
AC010203.1	1.313071082	-2.423677602	5.188712829	3.65E-07	1.14E-05	6.198481668
FAR1	0.393018098	4.706531401	5.188507804	3.65E-07	1.14E-05	6.197517161
DPY19L1P1	0.526397527	0.410193593	5.187612996	3.67E-07	1.15E-05	6.193308075
ADNP2	0.420437125	3.951733729	5.187132744	3.68E-07	1.15E-05	6.191049275
PRKAB1	0.334945149	3.671220691	5.185212355	3.71E-07	1.16E-05	6.182018752
DDX24	0.281762999	5.726775417	5.184334379	3.73E-07	1.17E-05	6.177891064
FASN	0.494380659	6.340999485	5.183726761	3.74E-07	1.17E-05	6.175034777
CDA	-1.05351689	6.117663808	-5.182613571	3.76E-07	1.17E-05	6.169802639
JPX	0.335611813	2.891998115	5.181013688	3.79E-07	1.18E-05	6.16228465
CCDC58	0.40291034	4.564064422	5.180882058	3.79E-07	1.18E-05	6.161666197
EFCAB11	0.363412716	1.133845132	5.179855573	3.81E-07	1.19E-05	6.156843802
EMG1	0.366054396	3.504337761	5.179690414	3.82E-07	1.19E-05	6.156067967
SF3B1	0.347157668	6.271826463	5.179310393	3.82E-07	1.19E-05	6.154282893
UNKL	0.456000177	1.892108888	5.178293727	3.84E-07	1.20E-05	6.14950785
MRPL34	0.350861875	5.513528477	5.177397655	3.86E-07	1.20E-05	6.145299872
DPY30	0.278683591	5.093410068	5.177381611	3.86E-07	1.20E-05	6.145224535
AC005253.1	0.535655145	-0.022972142	5.175935995	3.89E-07	1.21E-05	6.13843721
USP2	-0.846912166	2.420578985	-5.175701108	3.89E-07	1.21E-05	6.13733454
SMIM13	0.307124145	3.546419912	5.174815239	3.91E-07	1.21E-05	6.133176246
COX11	0.317149709	3.41417452	5.174303961	3.92E-07	1.22E-05	6.130776568
AC090246.1	1.366415689	-0.727533765	5.174281769	3.92E-07	1.22E-05	6.130672412
AC018470.1	1.72911677	-5.894768118	5.173872757	3.93E-07	1.22E-05	6.128752868
CASP2	0.396751075	3.944453575	5.173417544	3.94E-07	1.22E-05	6.126616652
SUZ12P1	0.490901544	1.458948338	5.173184769	3.94E-07	1.22E-05	6.125524349
DPH2	0.33339833	5.10540375	5.172969759	3.95E-07	1.22E-05	6.124515448
DFFB	0.485115342	1.34247541	5.172848634	3.95E-07	1.22E-05	6.123947105
TMEM260	0.396223481	2.413614531	5.172405932	3.96E-07	1.22E-05	6.121869945
PIGM	0.352676823	3.010861561	5.172135826	3.96E-07	1.22E-05	6.120602681
SNX30	0.416112238	2.623068351	5.172115393	3.96E-07	1.22E-05	6.120506819
KIAA1328	0.385358032	0.094352466	5.171639377	3.97E-07	1.23E-05	6.118273627
AC090739.1	1.087911095	-1.288836349	5.168404364	4.04E-07	1.24E-05	6.103101444
ACVR2A	0.475174831	2.143899244	5.167075848	4.06E-07	1.25E-05	6.096873057
BCR	0.322851717	5.025001941	5.165594699	4.09E-07	1.26E-05	6.089930697
KDM1A	0.30346875	6.010485502	5.16457364	4.11E-07	1.27E-05	6.08514583
SETD6	0.403276723	2.598423754	5.164317232	4.12E-07	1.27E-05	6.083944381
UBAC2-AS1	0.460035076	0.897319114	5.164097395	4.12E-07	1.27E-05	6.082914334
LRWD1	0.331955149	3.476420825	5.163541054	4.13E-07	1.27E-05	6.080307762
OPA1	0.3957884	4.971749825	5.163203792	4.14E-07	1.27E-05	6.078727741
NAB2	0.379223402	5.428306006	5.161970183	4.17E-07	1.28E-05	6.072949203
SPEN	0.479445604	4.510526798	5.161129845	4.18E-07	1.28E-05	6.06901352
AC022211.2	0.583944523	0.326249381	5.160479883	4.20E-07	1.29E-05	6.065969828
AJM1	0.619660744	0.660892192	5.160446247	4.20E-07	1.29E-05	6.065812325
MTA3	0.276956961	3.136790928	5.158929726	4.23E-07	1.30E-05	6.058711957
AL162258.2	0.596202278	-0.490759396	5.157990775	4.25E-07	1.30E-05	6.054316665
RPS10P7	0.650441812	0.097730142	5.157189385	4.27E-07	1.31E-05	6.050565847
MCRIP2	0.544078305	2.878427051	5.156781318	4.27E-07	1.31E-05	6.048656121
R3HCC1L	0.3023191	3.788795604	5.156710497	4.28E-07	1.31E-05	6.048324696
AURKA	0.486984146	4.957380995	5.156470905	4.28E-07	1.31E-05	6.047203499
KLHL8	0.398391528	2.658770208	5.156133496	4.29E-07	1.31E-05	6.045624629
SPATA2	0.303287205	3.712704291	5.155180848	4.31E-07	1.31E-05	6.041167284
DGKZ	0.321946855	4.51387509	5.154763985	4.32E-07	1.32E-05	6.039217044
SMC5	0.400705023	3.87240508	5.154639733	4.32E-07	1.32E-05	6.038635772
CCSAP	0.419559469	2.790477099	5.153295985	4.35E-07	1.32E-05	6.032350268
DANCR	0.648658403	4.562249537	5.153244978	4.35E-07	1.32E-05	6.032111704
CSTF2T	0.380934922	4.565742151	5.153111323	4.35E-07	1.32E-05	6.031486603
TRAF3IP1	0.370545144	3.410178908	5.152173186	4.37E-07	1.33E-05	6.027099338
GUF1	0.306687909	4.162943713	5.152094279	4.38E-07	1.33E-05	6.026730356
DEFB103A	-1.822591957	-8.032746589	-5.151964209	4.38E-07	1.33E-05	6.026122136
PGS1	0.318668834	3.846836339	5.151346336	4.39E-07	1.33E-05	6.023233084
IPP	0.336972456	2.890718888	5.151174864	4.40E-07	1.33E-05	6.022431366
RBM25	0.327072697	4.432122106	5.151112542	4.40E-07	1.33E-05	6.022139981
AP005264.5	0.797928959	-1.15841599	5.149792646	4.43E-07	1.34E-05	6.015969632
ZNF764	0.33889575	2.575822933	5.149166871	4.44E-07	1.34E-05	6.013044681
DHX8	0.296114489	4.574635169	5.148855946	4.45E-07	1.35E-05	6.011591493
F11R	0.38422188	6.978549741	5.148173411	4.46E-07	1.35E-05	6.008401748
TMEM198B	0.493823842	2.539051831	5.146588089	4.50E-07	1.36E-05	6.000994328
AL133153.2	2.143144986	-3.350683362	5.146264157	4.50E-07	1.36E-05	5.999480994
SHOC1	0.707618673	-0.588497118	5.145773463	4.51E-07	1.36E-05	5.997188742
ZBTB12	0.632626268	2.251751047	5.145504585	4.52E-07	1.36E-05	5.99593277
CENPM	0.520130097	4.204864752	5.145335374	4.52E-07	1.36E-05	5.99514239
KDSR	0.298487941	4.668694253	5.144314421	4.55E-07	1.37E-05	5.990374004
CDC5L	0.316844217	4.714529255	5.144083276	4.55E-07	1.37E-05	5.989294547
RAPGEF5	0.524985654	2.889832985	5.143467583	4.57E-07	1.38E-05	5.986419436
SGO2	0.51486676	2.534674446	5.141532696	4.61E-07	1.39E-05	5.97738598
GPR89A	0.334854386	0.645221297	5.141203881	4.62E-07	1.39E-05	5.975851117
E2F4	0.292827113	6.112168896	5.140441586	4.63E-07	1.39E-05	5.972293162
KAT7	0.395449053	3.206844108	5.139184841	4.66E-07	1.40E-05	5.966428376
THUMPD2	0.362215251	2.865408986	5.138618082	4.68E-07	1.40E-05	5.963783909
KIF24	0.583069443	1.612831374	5.138387366	4.68E-07	1.41E-05	5.962707472
ZNF638	0.303634292	4.107947911	5.138200928	4.69E-07	1.41E-05	5.961837652
FNTA	0.371858344	4.055740451	5.137963976	4.69E-07	1.41E-05	5.960732199
DCP1A	0.343888256	3.369494365	5.13774998	4.70E-07	1.41E-05	5.959733877
BARD1	0.519789368	2.263018889	5.137654537	4.70E-07	1.41E-05	5.959288637
DDX23	0.251369851	6.004910295	5.134792478	4.77E-07	1.43E-05	5.945940365
ZNF343	0.352910843	2.627605727	5.133939732	4.79E-07	1.43E-05	5.941964496
YLPM1	0.388183853	3.905112893	5.133910219	4.79E-07	1.43E-05	5.9418269
LIG3	0.358774224	2.590201976	5.13298075	4.81E-07	1.44E-05	5.937493979
CNTROB	0.320176985	4.14676784	5.132836226	4.81E-07	1.44E-05	5.936820307
POLA1	0.467055587	3.281537307	5.132016031	4.83E-07	1.44E-05	5.932997437
LPAR2	0.367207561	4.204973478	5.131584637	4.84E-07	1.44E-05	5.930986948
PLK5	1.753672127	-5.61727061	5.130737124	4.86E-07	1.45E-05	5.927037579
CFAP298	0.287306961	3.634337864	5.130641499	4.86E-07	1.45E-05	5.926592007
TMEM109	0.354763929	7.298674638	5.130304319	4.87E-07	1.45E-05	5.925020944
TBRG4	0.290295154	5.520667152	5.130174954	4.88E-07	1.45E-05	5.924418205
ASB3	0.333171075	0.091450555	5.129825659	4.88E-07	1.45E-05	5.92279082
PDHX	0.33647967	4.481057901	5.129720551	4.89E-07	1.45E-05	5.922301135
HNRNPA0	0.302907397	5.756567129	5.128975845	4.90E-07	1.46E-05	5.918831887
CSNK2A1	0.286594797	5.728767848	5.127364762	4.94E-07	1.47E-05	5.911328053
SENP1	0.403636226	3.388055007	5.126794368	4.96E-07	1.47E-05	5.90867185
DUSP12	0.34319047	4.379021095	5.126792912	4.96E-07	1.47E-05	5.908665068
USP1	0.407982244	5.18145226	5.126414621	4.97E-07	1.47E-05	5.906903585
DPAGT1	0.311489575	4.303799606	5.126402785	4.97E-07	1.47E-05	5.906848477
DENND4B	0.348099027	3.784930141	5.126192839	4.97E-07	1.47E-05	5.90587093
L2HGDH	0.461208757	2.162831381	5.125770003	4.98E-07	1.48E-05	5.903902228
FIZ1	0.315365338	2.62014747	5.125337437	4.99E-07	1.48E-05	5.90188837
GCDH	0.344097371	3.754035614	5.125307532	4.99E-07	1.48E-05	5.90174915
TXLNA	0.324964996	5.90478591	5.125182229	5.00E-07	1.48E-05	5.90116582
PNPO	0.387596449	4.397926182	5.12513802	5.00E-07	1.48E-05	5.900960013
ZNF587	0.411922718	2.113848448	5.124629951	5.01E-07	1.48E-05	5.898594907
DCTPP1	0.393679725	6.153831873	5.123883557	5.03E-07	1.48E-05	5.895120739
RPA1	0.359814358	5.969918642	5.122810174	5.06E-07	1.49E-05	5.89012533
TBL1XR1	0.39236578	5.449255579	5.122423304	5.07E-07	1.49E-05	5.888325092
MBLAC2	0.465279672	1.316578943	5.121695069	5.08E-07	1.50E-05	5.884936689
ABCC5	0.704934861	4.250885474	5.121666111	5.08E-07	1.50E-05	5.884801958
RAB3A	0.467301604	1.444572062	5.12068746	5.11E-07	1.50E-05	5.880249065
SLC35A3	0.429339107	3.337790229	5.119774164	5.13E-07	1.51E-05	5.876000885
POP7	0.302758399	6.676353815	5.118440658	5.17E-07	1.52E-05	5.869799271
ARHGEF19	0.539619679	4.74068345	5.118201105	5.17E-07	1.52E-05	5.868685347
MND1	0.541637854	2.954032465	5.117610833	5.19E-07	1.52E-05	5.865940771
OTULIN	0.329526627	3.788048574	5.1175717	5.19E-07	1.52E-05	5.865758823
AC131097.1	1.84112466	-7.697136251	5.116304952	5.22E-07	1.53E-05	5.859869803
RAB8A	0.276199285	4.69950239	5.116143725	5.22E-07	1.53E-05	5.859120359
PHRF1	0.343780888	5.287029403	5.114513651	5.27E-07	1.54E-05	5.851544295
HAUS2	0.355552336	4.147481017	5.11415327	5.28E-07	1.55E-05	5.849869637
UBP1	0.336170942	4.149772762	5.114014126	5.28E-07	1.55E-05	5.849223075
AC007390.2	0.50629702	-1.454572804	5.113995652	5.28E-07	1.55E-05	5.849137234
CBLL1	0.332082673	3.712492378	5.113854031	5.28E-07	1.55E-05	5.84847918
CPT2	0.277865716	4.152906116	5.11367519	5.29E-07	1.55E-05	5.847648201
ING5	0.364780805	2.398731753	5.112899279	5.31E-07	1.55E-05	5.844043242
AL590226.2	1.103865756	-0.730683042	5.112877125	5.31E-07	1.55E-05	5.843940321
KCMF1	0.246995026	4.946492732	5.11274519	5.31E-07	1.55E-05	5.843327385
DTNB	0.37896955	2.671583757	5.111650791	5.34E-07	1.56E-05	5.838243627
PCK2	0.382563294	4.553608018	5.111401635	5.35E-07	1.56E-05	5.837086363
CDK8	0.301950541	3.879382955	5.110689556	5.37E-07	1.56E-05	5.833779214
NEPRO	0.363220113	4.167549304	5.110581505	5.37E-07	1.56E-05	5.83327742
RPARP-AS1	0.506721345	1.202896784	5.108997438	5.41E-07	1.58E-05	5.825921988
AC084125.2	0.767311973	-1.458207865	5.108811038	5.42E-07	1.58E-05	5.825056592
KRT16	-1.143099465	12.27894713	-5.106917866	5.47E-07	1.59E-05	5.816268692
MRPL35	0.267133168	4.726350001	5.106620596	5.47E-07	1.59E-05	5.814889051
PGAP1	0.546970125	1.973824272	5.105478994	5.51E-07	1.60E-05	5.809591467
AXDND1	1.343658326	-4.370526306	5.104824967	5.52E-07	1.60E-05	5.806556923
DMKN	-1.022730004	6.464920033	-5.104711182	5.53E-07	1.60E-05	5.80602902
FAM72B	0.615405684	0.23400157	5.104416113	5.53E-07	1.61E-05	5.804660099
TSEN15	0.364083185	4.954195429	5.104363905	5.54E-07	1.61E-05	5.804417897
YIPF4	0.265615212	3.517648599	5.103979582	5.55E-07	1.61E-05	5.802635014
URGCP	0.276618758	4.178478001	5.103135315	5.57E-07	1.61E-05	5.798718841
CCDC18	0.490297253	1.230716395	5.102996244	5.57E-07	1.61E-05	5.798073806
RSRC2	0.297743283	4.260401117	5.101953548	5.60E-07	1.62E-05	5.79323809
MTHFD1	0.417610857	4.922380663	5.100753782	5.63E-07	1.63E-05	5.787674971
SDCCAG8	0.359801156	3.426355887	5.100443816	5.64E-07	1.63E-05	5.786237891
DBT	0.350123242	2.813975935	5.100184255	5.65E-07	1.63E-05	5.785034558
GPR108	0.236503284	5.652254719	5.100143493	5.65E-07	1.63E-05	5.784845591
UTP6	0.26457981	4.492417204	5.100041141	5.65E-07	1.63E-05	5.784371101
MIR621	0.735515288	4.986615414	5.100019059	5.65E-07	1.63E-05	5.784268734
KIAA1841	0.422204903	1.756102347	5.099779003	5.66E-07	1.63E-05	5.783155903
CPNE8	0.632034403	3.065112029	5.099288425	5.68E-07	1.64E-05	5.780881867
UGGT2	0.437941585	2.138781663	5.098611736	5.69E-07	1.64E-05	5.777745435
USP31	0.406214696	3.204063966	5.097954144	5.71E-07	1.64E-05	5.774697855
TRIM4	0.368852864	4.072127213	5.097784592	5.72E-07	1.64E-05	5.773912129
PGD	0.583304894	7.525004858	5.09776821	5.72E-07	1.64E-05	5.773836214
MANEAL	0.917809946	1.275947943	5.0969522	5.74E-07	1.65E-05	5.770055044
NUDT3	0.301983147	2.776796845	5.096567838	5.75E-07	1.65E-05	5.768274189
NUDT5	0.296529678	5.079450697	5.096321523	5.76E-07	1.65E-05	5.767133007
CASC3	0.304029834	5.114146096	5.096003051	5.77E-07	1.65E-05	5.76565759
MTX2	0.307038789	5.968044489	5.095425935	5.78E-07	1.66E-05	5.762984125
INTS3	0.45661246	3.510760386	5.095218401	5.79E-07	1.66E-05	5.762022794
ZBTB48	0.340876573	3.296290126	5.094284639	5.82E-07	1.67E-05	5.757697882
TMEM241	0.433829001	2.595183736	5.094070483	5.82E-07	1.67E-05	5.756706068
RFXAP	0.474616523	1.667041722	5.09388629	5.83E-07	1.67E-05	5.755853054
NUP62CL	0.629592412	1.736541927	5.093859755	5.83E-07	1.67E-05	5.755730166
MGA	0.444465154	2.608409265	5.092910902	5.86E-07	1.67E-05	5.751336368
SIGMAR1	0.423322322	6.906519468	5.092420805	5.87E-07	1.68E-05	5.749067176
PCM1	0.398254652	3.839822459	5.092151651	5.88E-07	1.68E-05	5.747821046
ACACA	0.384930832	4.33312149	5.090777591	5.92E-07	1.69E-05	5.741460314
DVL3	0.452678382	6.022942962	5.090649301	5.92E-07	1.69E-05	5.740866513
DLG3	0.437493398	3.523336236	5.090105313	5.94E-07	1.69E-05	5.738348769
ZNF789	0.48033957	0.887488571	5.089927793	5.94E-07	1.69E-05	5.737527201
MMACHC	0.385687088	2.187120476	5.089742239	5.95E-07	1.69E-05	5.736668478
E4F1	0.26920599	3.610988422	5.088470815	5.98E-07	1.70E-05	5.730785193
AC096992.2	0.595701124	0.443985021	5.088217873	5.99E-07	1.70E-05	5.729614899
ARGLU1	0.411925321	4.809237283	5.088154667	5.99E-07	1.70E-05	5.729322468
PRKCE	0.440945209	1.134531862	5.087043907	6.03E-07	1.71E-05	5.724183928
RNF2	0.324624212	4.150202316	5.084591928	6.10E-07	1.73E-05	5.712844106
TRNT1	0.336083395	2.41834601	5.08446753	6.10E-07	1.73E-05	5.712268922
E2F2	0.542922859	2.759384872	5.082340738	6.17E-07	1.75E-05	5.702437001
ZNF200	0.312328753	2.223016526	5.08214296	6.17E-07	1.75E-05	5.701522875
NOL8	0.349547806	3.682876285	5.079717349	6.25E-07	1.77E-05	5.690314219
ZNF131	0.388744987	3.485778977	5.079699228	6.25E-07	1.77E-05	5.690230499
CPSF1	0.341671714	5.542477016	5.079556605	6.25E-07	1.77E-05	5.689571592
APEX2	0.26990844	5.466636052	5.079021881	6.27E-07	1.77E-05	5.687101334
C2orf68	0.31980474	3.996006665	5.078447156	6.29E-07	1.78E-05	5.68444653
SUGP2	0.368995629	3.50908033	5.078430557	6.29E-07	1.78E-05	5.684369862
TIMM10B	0.295675823	4.291768659	5.078309448	6.29E-07	1.78E-05	5.683810462
KDM3A	0.440123395	3.684882013	5.077796707	6.31E-07	1.78E-05	5.681442254
BRAT1	0.332811285	4.768044241	5.07671486	6.34E-07	1.79E-05	5.676446174
SLC25A29	0.523065629	2.632590089	5.076605265	6.34E-07	1.79E-05	5.675940102
PHF5A	0.31739385	6.328324059	5.076366699	6.35E-07	1.79E-05	5.674838524
PEX19	0.267195761	4.937614388	5.076258679	6.35E-07	1.79E-05	5.674339755
DBR1	0.388379184	4.137920095	5.07604932	6.36E-07	1.79E-05	5.673373091
RNF168	0.471622472	4.507744799	5.075598686	6.37E-07	1.80E-05	5.67129252
KRT16P6	-1.496047305	5.126429086	-5.074863217	6.40E-07	1.80E-05	5.667897208
SP3	0.436425237	4.574232821	5.074310005	6.41E-07	1.80E-05	5.665343567
ZNF202	0.337391234	2.536608117	5.074041339	6.42E-07	1.81E-05	5.664103486
NUTM2B-AS1	0.33329597	0.495125244	5.073907904	6.43E-07	1.81E-05	5.663487607
AC011498.7	0.667991328	-0.178540583	5.071022042	6.52E-07	1.83E-05	5.650171163
CDKN3	0.477559504	4.680292815	5.070771805	6.53E-07	1.83E-05	5.64901678
TIGD3	0.64913517	-0.672987234	5.070566593	6.53E-07	1.83E-05	5.648070141
S100PBP	0.33214999	2.700078803	5.070469817	6.54E-07	1.83E-05	5.647623729
TFCP2	0.31093828	4.913648779	5.070107959	6.55E-07	1.84E-05	5.645954596
NAPB	0.361381055	2.482521536	5.069640155	6.56E-07	1.84E-05	5.643796917
ZBTB44	0.415481266	3.223488328	5.069042416	6.58E-07	1.84E-05	5.641040179
RFC4	0.536488845	4.717692359	5.068891138	6.59E-07	1.84E-05	5.640342535
PKN3	0.52953905	3.045009823	5.068453024	6.60E-07	1.85E-05	5.638322211
MRPL37	0.2506626	6.782998224	5.068252956	6.61E-07	1.85E-05	5.637399661
CERS6	0.5272366	3.814648105	5.068193769	6.61E-07	1.85E-05	5.637126744
SCAMP4	0.268628843	4.759273953	5.067972409	6.62E-07	1.85E-05	5.636106064
HAGHL	0.724118649	0.866713793	5.06627445	6.67E-07	1.86E-05	5.62827811
WNK4	0.918698236	-2.027045892	5.065747617	6.69E-07	1.87E-05	5.625849754
MTERF1	0.402355785	2.398030392	5.065616015	6.69E-07	1.87E-05	5.625243185
PVT1	0.468579373	2.512500286	5.064396254	6.73E-07	1.88E-05	5.619621837
TXNRD1	0.682102052	5.182230294	5.063695495	6.75E-07	1.88E-05	5.616392871
BRF2	0.451264414	2.929126389	5.063691063	6.76E-07	1.88E-05	5.616372448
SPCS1	0.247452809	5.022702265	5.063624542	6.76E-07	1.88E-05	5.616065954
LINC00997	0.51999412	1.403224503	5.060773616	6.85E-07	1.91E-05	5.602933508
GRWD1	0.268971267	4.962428604	5.059951726	6.88E-07	1.91E-05	5.59914875
CMC1	0.335119813	1.290552316	5.059003004	6.91E-07	1.92E-05	5.594780593
EML4	0.372171311	4.483491999	5.058365736	6.93E-07	1.93E-05	5.591846841
COA6	0.402890392	5.685456604	5.057826063	6.95E-07	1.93E-05	5.589362628
WIPF2	0.33172987	4.67557473	5.057008397	6.98E-07	1.94E-05	5.585599199
KRT18	0.71226635	6.983555844	5.056881275	6.98E-07	1.94E-05	5.585014146
RRS1	0.371249838	6.008524219	5.056656594	6.99E-07	1.94E-05	5.58398013
AC027117.1	1.766394679	-3.296061813	5.056509475	7.00E-07	1.94E-05	5.583303092
SDE2	0.421906497	4.394901622	5.056390068	7.00E-07	1.94E-05	5.582753591
B3GNTL1	0.406936454	0.328785406	5.056343458	7.00E-07	1.94E-05	5.582539102
PFKL	0.291680612	6.007147639	5.056075582	7.01E-07	1.94E-05	5.581306413
STARD6	1.655126691	-5.871367069	5.055994115	7.01E-07	1.94E-05	5.580931535
MORC2	0.334929218	4.82729307	5.05593105	7.02E-07	1.94E-05	5.580641339
UTP3	0.257574231	5.690174718	5.055559061	7.03E-07	1.94E-05	5.578929689
ZNF367	0.599902116	2.959374904	5.055311705	7.04E-07	1.94E-05	5.577791581
FAM86EP	0.42281512	1.104065271	5.055237654	7.04E-07	1.94E-05	5.577450875
AC114812.3	1.634799234	-8.377959839	5.054790811	7.05E-07	1.95E-05	5.57539505
[truncated: 53,125 more rows]
